# Supplementary material for: Identification of Advantaged Genes for Low-Nitrogen-Tolerance-Related Traits in Rice Using a Genome-Wide Association Study
Source: Int J Mol Sci. 2025 Jun 16;26(12):5749. doi: 10.3390/ijms26125749 (PMC12193684; doi:10.3390/ijms26125749)
Supplement: Supplementary file 1 [file ijms-26-05749-s001.zip › Table S1.xlsx]

## Sheet: Sheet1
Table S1: Analysis of heritability of each trait.
Traits	Heritability
REPN	0.822881
RTGN	0.208711
RTGW	0.792536
RSSR	0.323984
RBM	0.687235
RHI	0.80508
RGY	0.539899
