# Supplementary material for: Identification of Advantaged Genes for Low-Nitrogen-Tolerance-Related Traits in Rice Using a Genome-Wide Association Study
Source: Int J Mol Sci. 2025 Jun 16;26(12):5749. doi: 10.3390/ijms26125749 (PMC12193684; doi:10.3390/ijms26125749)
Supplement: Supplementary file 1 [file ijms-26-05749-s001.zip › Table S2.xlsx]

## Sheet: Table S2
Table S2: Annotation analysis of candidate genes for qRGY6.
Genes	Ori	SNP	Allele	SNP Annotation	Gene Annotation
LOC_Os06g06280	+	rs6_2902951	G/A	intron_variant	galactosyltransferase family protein, putative, expressed
LOC_Os06g06290	-	rs6_2908136	C/A	3_prime_UTR_variant	GDSL-like lipase/acylhydrolase, putative, expressed
		rs6_2910490	A/G	5_prime_UTR_variant
LOC_Os06g06300	+	rs6_2926939	A/G	5_prime_UTR_variant	osFTL3 FT-Like3 homologous to Flowering Locus T gene; contains Pfam profile PF01161: Phosphatidylethanolamine-binding protein, expressed
		rs6_2927171	T/C	missense_variant
		rs6_2928178	G/A	missense_variant
LOC_Os06g06310	+	NA	NA	NA	expressed protein
LOC_Os06g06320	+	rs6_2939468	C/T	Promoter_upstream_gene_variant	osFTL2 FT-Like2 homologous to Flowering Locus T gene; contains Pfam profile PF01161: Phosphatidylethanolamine-binding protein, expressed
LOC_Os06g06330	+	rs6_2939838	C/A	Promoter_upstream_gene_variant	expressed protein
		rs6_2945886	A/G	missense_variant
LOC_Os06g06340	+	NA	NA	NA	LTPL20 - Protease inhibitor/seed storage/LTP family protein precursor, putative, expressed
LOC_Os06g06350	+	NA	NA	NA	AMP-binding enzyme, putative, expressed
LOC_Os06g06360	+	rs6_2959067	G/A	5_prime_UTR_variant	WRKY113, expressed
LOC_Os06g06370	+	NA	NA	NA	expressed protein
LOC_Os06g06380	-	rs6_2977750	A/G	5_prime_UTR_variant	NBS-LRR type disease resistance protein, putative, expressed
LOC_Os06g06390	-	rs6_2981774	A/G	missense_variant	NBS-LRR type disease resistance protein, putative, expressed
LOC_Os06g06400	-	rs6_2988724	T/C	missense_variant	NBS-LRR type disease resistance protein, putative, expressed
		rs6_2990173	C/A	5_prime_UTR_variant
LOC_Os06g06410	-	NA	NA	NA	rRNA-processing protein FCF, putative, expressed
LOC_Os06g06420	+	rs6_2995777	A/T	5_prime_UTR_variant	glyoxalase/bleomycin resistance protein/dioxygenase, putative, expressed
		rs6_2996446	G/A	Promoter_upstream_gene_variant
LOC_Os06g06430	+	NA	NA	NA	expressed protein
LOC_Os06g06440	-	rs6_3003156	G/A	missense_variant	ABC transporter, ATP-binding protein, putative, expressed
		rs6_3004529	G/A	missense_variant
LOC_Os06g06450	+	rs6_3035444	C/T	5_prime_UTR_variant	heat shock protein STI, putative, expressed
LOC_Os06g06460	-	NA	NA	NA	histone H3, putative, expressed
LOC_Os06g06470	+	rs6_3046104	C/T	3_prime_UTR_variant	U-box domain containing heat shock protein, putative, expressed
LOC_Os06g06480	-	NA	NA	NA	Core histone H2A/H2B/H3/H4 domain containing protein, putative, expressed
