# Supplementary material for: Identification of Advantaged Genes for Low-Nitrogen-Tolerance-Related Traits in Rice Using a Genome-Wide Association Study
Source: Int J Mol Sci. 2025 Jun 16;26(12):5749. doi: 10.3390/ijms26125749 (PMC12193684; doi:10.3390/ijms26125749)
Supplement: Supplementary file 1 [file ijms-26-05749-s001.zip › Table S3.xlsx]

## Sheet: Table S3
Table S3: Haplotype analysis of candidate genes for qRGY6 using MAGIC population.
Candidate Genes	Haplotypes	Positions	Number	RGY_15	RBM_15	RHI_15	RTGN_15	RGY_16	RBM_16	RHI_16	RTGN_16
LOC_Os06g06280	A	rs6_2902951	87	0.961058	0.619488	1.57913	1.11681	0.895795	0.668027	1.35075	1.14179
	G		475	0.745282	0.617126	1.21008	1.00105	0.90114	0.729895	1.21558	1.14679
	P-value			1.04E-07***	0.917	6.04E-10***	6.61E-06***	0.907	2.04E-02*	3.36E-04***	0.897
LOC_Os06g06290	AG	rs6_2908136/rs6_2910490	81	0.971408	0.614826	1.61302	1.12484	0.88935	0.661432	1.34909	1.14491
	CA		468	0.744938	0.618604	1.20607	1.0004	0.903281	0.732639	1.21367	1.14801
	CG		12	0.819098	0.591615	1.37079	1.02653	0.863022	0.643277	1.34821	1.07884
	P-value			4.55E-08***	0.878	2.86E-10***	1.72E-05***	0.903	1.64E-02*	9.80E-04***	0.769
LOC_Os06g06300	ATG	rs6_2926939/rs6_2927171/rs6_2928178	471	0.743476	0.618033	1.20473	0.999397	0.903942	0.732389	1.21514	1.14727
	GCA		83	0.974955	0.61863	1.61358	1.12174	0.884262	0.660904	1.35946	1.15821
	P-value			2.66E-08***	0.979	1.70E-11***	3.22E-06***	0.676	8.04E-03**	1.59E-04***	0.783
LOC_Os06g06320	C	rs6_2939468	473	0.743271	0.617816	1.20473	1.00015	0.903217	0.731825	1.2151	1.14684
	T		89	0.966105	0.61574	1.59811	1.11884	0.885254	0.659887	1.34818	1.14171
	P-value			2.75E-08***	0.926	2.20E-11***	3.02E-06***	0.692	6.11E-03**	3.34E-04***	0.893
LOC_Os06g06330	AG	rs6_2939838/rs6_2945886	79	0.965499	0.616693	1.60273	1.11812	0.876372	0.645258	1.36539	1.15522
	CA		474	0.744481	0.617816	1.20473	1.00068	0.902977	0.731457	1.2155	1.14583
	P-value			1.30E-07***	0.961	7.15E-11***	1.00E-05***	0.577	1.60E-03**	9.66E-05***	0.817
LOC_Os06g06360	A	rs6_2959067	81	0.98819	0.606731	1.66828	1.11395	0.894998	0.66014	1.36061	1.14925
	G		481	0.743096	0.619317	1.19855	1.00281	0.901217	0.730455	1.21554	1.14545
	P-value			3.60E-09***	0.586	6.80E-15***	2.55E-05***	0.895	1.04E-02*	1.84E-04***	0.924
LOC_Os06g06380	A	rs6_2977750	477	0.743627	0.617158	1.20455	1.00122	0.90202	0.731497	1.21459	1.14559
	G		85	0.972756	0.619316	1.60973	1.11732	0.890914	0.657902	1.35831	1.14828
	P-value			1.81E-08***	0.924	8.83E-12***	6.90E-06***	0.81	6.05E-03**	1.48E-04***	0.945
LOC_Os06g06390	A	rs6_2981774	476	0.74417	0.61759	1.20463	1.00067	0.902182	0.7315	1.21477	1.14622
	G		86	0.966969	0.616938	1.60386	1.11889	0.890175	0.658868	1.35537	1.14485
	P-value			3.84E-08***	0.977	1.40E-11***	4.15E-06***	0.794	6.45E-03**	1.90E-04***	0.972
LOC_Os06g06400	CA	rs6_2988724/rs6_2990173	85	0.966969	0.616938	1.60386	1.11889	0.878641	0.661539	1.32057	1.1469
	TC		473	0.745028	0.618212	1.20503	1.0001	0.9029	0.732058	1.21481	1.14665
	P-value			4.64E-08***	0.955	1.72E-11***	3.91E-06***	0.598	8.53E-03**	2.46E-03**	0.995
LOC_Os06g06420	AA	rs6_2995777/rs6_2996446	172	0.736446	0.594071	1.22295	0.989014	0.88993	0.728764	1.20826	1.11501
	AG		303	0.746748	0.629684	1.19373	1.00689	0.909852	0.733279	1.2193	1.16502
	TG		86	0.966969	0.616938	1.60386	1.11889	0.890175	0.658868	1.35537	1.14485
	P-value			2.24E-07***	0.156	1.01E-10***	1.75E-05***	0.84	2.39E-02*	9.46E-04***	0.294
LOC_Os06g06440	AA	rs6_3003156/rs6_3004529	79	0.946707	0.628341	1.50116	1.11597	0.896364	0.664124	1.35456	1.14572
	GG		477	0.744845	0.617334	1.20659	1.00019	0.90157	0.73088	1.21511	1.14569
	P-value			7.32E-07***	0.638	5.39E-09***	1.27E-05***	0.913	1.62E-02*	3.41E-04***	0.999
LOC_Os06g06450	C	rs6_3035444	476	0.74417	0.61759	1.20463	1.00067	0.902182	0.7315	1.21477	1.14622
	T		86	0.966969	0.616938	1.60386	1.11889	0.890175	0.658868	1.35537	1.14485
	P-value			3.84E-08***	0.977	1.40E-11***	4.15E-06***	0.794	6.45E-02**	1.90E-04***	0.972
LOC_Os06g06470	C	rs6_3046104	371	0.797055	0.626579	1.28884	1.0316	0.914268	0.720976	1.25493	1.16336
	T		191	0.744428	0.599196	1.22177	0.993584	0.872936	0.720092	1.19943	1.11253
	P-value			0.097767	0.11239	0.149146	0.0554556	0.24142	0.964819	0.0503327	0.0870446
