# Supplementary material for: Identification of Advantaged Genes for Low-Nitrogen-Tolerance-Related Traits in Rice Using a Genome-Wide Association Study
Source: Int J Mol Sci. 2025 Jun 16;26(12):5749. doi: 10.3390/ijms26125749 (PMC12193684; doi:10.3390/ijms26125749)
Supplement: Supplementary file 1 [file ijms-26-05749-s001.zip › Table S4.xlsx]

## Sheet: Sheet1
Table S4: Haplotype analysis of LOC_Os06g06300, LOC_Os06g06330, LOC_Os06g06400, and LOC_Os06g06440 using 284 rice germplasm resources.
Candidate Genes	Haplotypes	Positions	Number	RGY
LOC_Os06g06300	TG	rs6_2927171/rs6_2928178	198	1.31024
	CA		24	1.51546
	P-value			0.17
LOC_Os06g06330	G	rs6_2945886	52	1.39139
	A		211	1.31996
	P-value			0.51
LOC_Os06g06400	C	rs6_2988724	45	1.56974
	T		202	1.33017
	P-value			3.61E-02*
LOC_Os06g06440	AA	rs6_3003156/rs6_3004529	45	1.52768
	GG		202	1.28132
	P-value			1.79E-02*
