# Supplementary material for: Identification of Advantaged Genes for Low-Nitrogen-Tolerance-Related Traits in Rice Using a Genome-Wide Association Study
Source: Int J Mol Sci. 2025 Jun 16;26(12):5749. doi: 10.3390/ijms26125749 (PMC12193684; doi:10.3390/ijms26125749)
Supplement: Supplementary file 1 [file ijms-26-05749-s001.zip › Table S5.xlsx]

## Sheet: Sheet1
Table S5: Two-sided Fisher’s exact tests for haplotype frequencies of LOC_Os06g06440 between the xian and geng subgroups.
Hap	Positions		Number			Xian frequency (%)	Geng frequency (%)	Fisher's exact test beetween xian and geng (P-value)
	rs6_3003156	rs6_3004529	Whole	Xian	Geng
Hap1	G	G	202	71	131	35.1485	64.8515	< 2.2e-16
Hap2	A	A	45	45	0	100	0	< 2.2e-16
