# Supplementary material for: Identification of Advantaged Genes for Low-Nitrogen-Tolerance-Related Traits in Rice Using a Genome-Wide Association Study
Source: Int J Mol Sci. 2025 Jun 16;26(12):5749. doi: 10.3390/ijms26125749 (PMC12193684; doi:10.3390/ijms26125749)
Supplement: Supplementary file 1 [file ijms-26-05749-s001.zip › Table S6.xlsx]

## Sheet: Table S4
Table S6: Phenotypic data of 284 germplasm resources.
Lines	Groups	landraces Or Modern VarModerneLandraceModernes	RGY
B003	GJ-adm	Others	0.891292
B004	GJ-tmp	Others	1.31886
B005	GJ-tmp	Others	0.689087
B009	XI-1A	Others	1.40885
B010	XI-1A	Landrace	0.816143
B016	GJ-tmp	Modern	0.260669
B018	GJ-trp	Modern	0.833578
B023	GJ-tmp	Others	1.48069
B024	XI-1A	Others	0.614869
B035	XI-adm	Modern	0.635543
B036	GJ-adm	Others	2.03891
B040	XI-adm	Landrace	2.21931
B045	GJ-tmp	Others	0.940444
B046	GJ-tmp	Others	0.936926
B047	GJ-tmp	Others	1.01451
B048	XI-1B	Others	1.14946
B052	XI-2	Others	3.20209
B055	GJ-tmp	Modern	1.26352
B058	XI-1B	Modern	0.862215
B059	XI-1A	Others	0.907588
B060	XI-1A	Others	1.84442
B067	XI-1A	Others	2.45535
B069	GJ-adm	Others	0.423862
B070	GJ-adm	Others	0.648224
B071	GJ-tmp	Others	1.31444
B072	XI-1A	Others	1.87185
B088	XI-adm	Others	1.0356
B103	GJ-tmp	Others	2.06712
B104	XI-1A	Landrace	4.40534
B112	XI-1A	Others	0.917373
B113	XI-adm	Others	0.282879
B114	XI-1A	Others	1.99547
B115	XI-1A	Others	1.41021
B126	XI-1A	Others	1.15586
B128	XI-adm	Others	1.03571
B143	GJ-tmp	Others	1.16853
B144	GJ-adm	Others	1.28385
B150	XI-1A	Others	1.59143
B151	XI-1A	Others	0.672147
B154	GJ-tmp	Others	1.32933
B155	XI-adm	Others	1.28808
B157	XI-1A	Others	1.16999
B161	GJ-tmp	Others	2.89241
B166	GJ-tmp	Others	1.21807
B169	GJ-tmp	Others	1.69582
B170	GJ-tmp	Others	0.783628
B171	GJ-tmp	Others	1.04426
B189	GJ-trp	Modern	1.06634
B204	GJ-tmp	Others	0.953739
B208	XI-1A	Others	1.03132
B223	GJ-tmp	Others	0.946923
B233	XI-adm	Others	5.84008
B234	XI-1A	Modern	0.941518
B236	GJ-tmp	Others	1.49921
B249	XI-1A	Others	2.52256
B252	XI-adm	Others	1.31278
B255	XI-adm	Others	1.25
B258	GJ-tmp	Others	0.562051
B263	GJ-tmp	Others	2.06276
CX109	GJ-adm	Others	0.938871
CX114	XI-1A	Modern	0.890118
CX115	XI-adm	Modern	1.81437
CX117	XI-adm	Modern	0.645161
CX118	XI-adm	Modern	2.27173
CX12	XI-adm	Modern	1.19498
CX122	XI-adm	Modern	0.598658
CX125	XI-1B	Modern	1.44577
CX128	XI-adm	Modern	0.936631
CX133	XI-1A	Modern	0.833737
CX150	XI-1B	Landrace	0.631966
CX17	XI-adm	Modern	1.8197
CX2	XI-adm	Modern	1.70856
CX206	XI-1B	Modern	1.66023
CX221	XI-adm	Modern	1.19362
CX225	XI-1B	Modern	0.88671
CX226	XI-1B	Modern	1.20399
CX228	XI-adm	Others	0.837088
CX233	XI-adm	Modern	1.2422
CX237	XI-1B	Modern	0.985948
CX24	XI-adm	Others	0.63866
CX243	GJ-trp	Modern	0.763975
CX26	XI-1B	Modern	0.858927
CX267	XI-adm	Modern	1.34783
CX270	XI-1A	Others	1.248
CX273	XI-adm	Modern	0.221374
CX276	XI-1B	Modern	0.82099
CX278	XI-adm	Modern	1.45211
CX285	GJ-trp	Modern	1.11984
CX287	GJ-tmp	Modern	1.7051
CX303	XI-adm	Modern	2.20418
CX304	XI-adm	Modern	1.05438
CX306	GJ-tmp	Modern	1.01429
CX307	GJ-adm	Modern	1.39714
CX315	GJ-tmp	Modern	0.723177
CX32	GJ-adm	Modern	1.35847
CX33	XI-1B	Modern	1.03753
CX34	XI-adm	Modern	1.57832
CX341	XI-adm	Modern	1.1502
CX342	XI-adm	Modern	0.968606
CX343	XI-adm	Modern	1.05127
CX345	GJ-tmp	Modern	1.92733
CX347	XI-adm	Modern	1.3953
CX348	XI-1B	Modern	1.60726
CX349	XI-adm	Modern	3.2441
CX35	XI-adm	Modern	0.273029
CX351	GJ-tmp	Others	0.909955
CX354	GJ-adm	Modern	1.05575
CX358	XI-1B	Modern	0.475942
CX360	XI-1B	Modern	2.26404
CX361	XI-1B	Modern	0.983634
CX362	XI-1B	Modern	1.451
CX363	XI-adm	Modern	0.949907
CX366	XI-adm	Modern	0.591739
CX37	XI-1B	Modern	1.73326
CX372	GJ-trp	Others	0.587875
CX373	GJ-trp	Modern	1.34579
CX374	GJ-trp	Modern	1.0836
CX377	XI-1B	Modern	1.50101
CX378	XI-1B	Modern	0.553075
CX380	GJ-tmp	Modern	0.676418
CX381	XI-1B	Modern	1.01894
CX382	XI-1B	Modern	2.44237
CX383	GJ-tmp	Modern	2.94344
CX384	GJ-tmp	Modern	1.46661
CX393	XI-1B	Modern	0.910871
CX403	XI-1B	Modern	0.89153
CX44	XI-1B	Modern	1.04512
CX49	GJ-tmp	Modern	1.22344
CX52	XI-adm	Modern	0.722729
CX53	XI-adm	Modern	0.866976
CX542	XI-adm	Others	1.30461
CX548	XI-adm	Modern	0.804326
CX61	XI-1A	Others	5.10431
CX76	XI-1B	Modern	1.19691
CX86	XI-adm	Modern	1.04814
CX88	XI-1A	Modern	1.41344
CX89	XI-adm	Others	1.65243
CX9	XI-1B	Others	1.49306
CX90	XI-1B	Modern	0.877512
CX92	XI-1B	Modern	2.17144
IRIS_313-10040	XI-1B	Modern	1.84671
IRIS_313-10057	GJ-tmp	Modern	1.27545
IRIS_313-10092	GJ-tmp	Landrace	3.41265
IRIS_313-10094	GJ-trp	Landrace	1.64353
IRIS_313-10097	GJ-tmp	Landrace	1.19857
IRIS_313-10103	XI-adm	Others	1.39722
IRIS_313-10167	XI-adm	Modern	0.708235
IRIS_313-10170	XI-1A	Others	2.18825
IRIS_313-10211	XI-1A	Others	1.10844
IRIS_313-10258	GJ-tmp	Modern	1.73658
IRIS_313-10289	XI-1B	Others	0.621044
IRIS_313-10353	XI-adm	Modern	1.53266
IRIS_313-10373	GJ-tmp	Modern	1.30378
IRIS_313-10379	GJ-tmp	Modern	1.58572
IRIS_313-10398	XI-1B	Modern	1.60808
IRIS_313-10403	XI-adm	Modern	1.29482
IRIS_313-10404	XI-adm	Others	1.62776
IRIS_313-10430	GJ-tmp	Others	1.26769
IRIS_313-10437	GJ-tmp	Modern	0.811093
IRIS_313-10544	XI-2	Others	2.91921
IRIS_313-10570	GJ-tmp	Others	1.72837
IRIS_313-10619	GJ-trp	Others	0.550808
IRIS_313-10703	GJ-trp	Landrace	1.62
IRIS_313-10708	GJ-trp	Others	1.67434
IRIS_313-10795	GJ-trp	Landrace	1.1465
IRIS_313-10835	XI-2	Modern	1.17397
IRIS_313-10932	XI-1A	Modern	2.2904
IRIS_313-10967	GJ-tmp	Others	1.29328
IRIS_313-11011	XI-adm	Others	0.721435
IRIS_313-11152	XI-1A	Others	1.41917
IRIS_313-11153	GJ-tmp	Others	2.66105
IRIS_313-11157	XI-1A	Others	1.40116
IRIS_313-11158	XI-1A	Others	0.669761
IRIS_313-11176	XI-adm	Others	0.849424
IRIS_313-11202	GJ-tmp	Modern	1.03566
IRIS_313-11433	XI-1A	Modern	1.59213
IRIS_313-11522	GJ-adm	Others	1.34531
IRIS_313-11624	XI-1A	Landrace	2.20339
IRIS_313-11651	GJ-tmp	Others	1.63885
IRIS_313-11653	GJ-tmp	Others	1.16683
IRIS_313-11655	GJ-tmp	Others	0.34525
IRIS_313-11722	XI-adm	Landrace	1.42795
IRIS_313-11731	XI-adm	Others	1.63786
IRIS_313-11739	GJ-trp	Others	3.42252
IRIS_313-11752	XI-1A	Others	1.58432
IRIS_313-11763	XI-adm	Others	1.1861
IRIS_313-11798	XI-1B	Others	1.22716
IRIS_313-11872	XI-1A	Others	1.72211
IRIS_313-11875	GJ-tmp	Others	2.01205
IRIS_313-11915	GJ-trp	Modern	1.40278
IRIS_313-11943	XI-1A	Others	1.46652
IRIS_313-11951	XI-1A	Others	1.41821
IRIS_313-12059	GJ-tmp	Others	1.28236
IRIS_313-12060	GJ-adm	Others	1.20748
IRIS_313-12061	GJ-tmp	Others	0.832773
IRIS_313-12067	XI-adm	Landrace	1.83673
IRIS_313-12217	GJ-tmp	Modern	1.35718
IRIS_313-15904	GJ-tmp	Others	1.53631
IRIS_313-15905	GJ-trp	Modern	1.09872
IRIS_313-7690	XI-adm	Modern	0.690342
IRIS_313-7720	XI-2	Others	0.867497
IRIS_313-7770	XI-1B	Others	0.733613
IRIS_313-7807	XI-1B	Modern	1.35378
IRIS_313-7866	GJ-trp	Modern	1.64758
IRIS_313-7870	GJ-adm	Others	2.79649
IRIS_313-7907	GJ-trp	Modern	3.95514
IRIS_313-7924	GJ-trp	Modern	2.21476
IRIS_313-8023	GJ-adm	Others	0.86403
IRIS_313-8024	GJ-tmp	Others	0.844477
IRIS_313-8025	GJ-tmp	Others	0.914093
IRIS_313-8031	GJ-adm	Modern	2.7512
IRIS_313-8046	GJ-trp	Others	0.656371
IRIS_313-8048	GJ-adm	Others	1.3108
IRIS_313-8050	GJ-tmp	Modern	1.20604
IRIS_313-8052	GJ-tmp	Modern	1.04742
IRIS_313-8057	GJ-trp	Modern	1.82564
IRIS_313-8058	GJ-trp	Modern	2.02255
IRIS_313-8060	GJ-trp	Modern	0.886156
IRIS_313-8062	GJ-trp	Others	1.01486
IRIS_313-8063	GJ-trp	Modern	1.6705
IRIS_313-8064	GJ-trp	Modern	0.802521
IRIS_313-8068	XI-adm	Others	2.59336
IRIS_313-8069	XI-adm	Others	0.834995
IRIS_313-8076	GJ-trp	Modern	0.689379
IRIS_313-8087	GJ-tmp	Others	1.03206
IRIS_313-8090	GJ-tmp	Others	1.54569
IRIS_313-8095	GJ-tmp	Others	0.873964
IRIS_313-8097	GJ-tmp	Others	0.550502
IRIS_313-8105	GJ-tmp	Modern	1.49967
IRIS_313-8114	GJ-tmp	Others	0.968216
IRIS_313-8115	GJ-adm	Others	1.27531
IRIS_313-8116	GJ-adm	Others	2.18757
IRIS_313-8121	GJ-adm	Others	1.41528
IRIS_313-8124	GJ-adm	Others	0.971005
IRIS_313-8136	GJ-tmp	Others	0.487233
IRIS_313-8139	GJ-adm	Others	1.71893
IRIS_313-8142	GJ-tmp	Others	1.03796
IRIS_313-8145	GJ-tmp	Landrace	0.594595
IRIS_313-8151	GJ-tmp	Modern	0.867659
IRIS_313-8158	GJ-adm	Modern	0.782642
IRIS_313-8159	GJ-adm	Modern	1.1789
IRIS_313-8164	GJ-tmp	Modern	1.61345
IRIS_313-8167	GJ-adm	Modern	2.13818
IRIS_313-8170	GJ-adm	Others	2.05732
IRIS_313-8180	GJ-trp	Modern	0.416409
IRIS_313-8183	GJ-trp	Others	2.40498
IRIS_313-8185	GJ-trp	Others	0.783358
IRIS_313-8192	GJ-trp	Others	1.41899
IRIS_313-8195	GJ-adm	Others	1.05813
IRIS_313-8209	GJ-trp	Others	0.952624
IRIS_313-8212	XI-adm	Others	1.45617
IRIS_313-8213	GJ-trp	Others	1.47538
IRIS_313-8214	GJ-adm	Others	1.11116
IRIS_313-8215	XI-adm	Others	2.76419
IRIS_313-8216	GJ-tmp	Others	1.40415
IRIS_313-8217	GJ-tmp	Others	1.59683
IRIS_313-8218	GJ-tmp	Others	0.467469
IRIS_313-8339	GJ-trp	Modern	1.08204
IRIS_313-8387	GJ-tmp	Others	1.70083
IRIS_313-8400	GJ-trp	Others	1.09562
IRIS_313-8435	XI-1A	Landrace	1.18558
IRIS_313-8444	GJ-tmp	Modern	0.772358
IRIS_313-8502	GJ-tmp	Modern	0.624079
IRIS_313-8694	GJ-trp	Landrace	2.31579
IRIS_313-8778	GJ-trp	Modern	0.819143
IRIS_313-8856	GJ-tmp	Modern	0.843616
IRIS_313-8859	XI-1A	Others	1.19389
IRIS_313-8890	GJ-tmp	Others	0.99019
IRIS_313-9140	GJ-tmp	Modern	1.19705
IRIS_313-9193	GJ-adm	Others	0.988912
IRIS_313-9285	XI-adm	Others	1.66628
IRIS_313-9388	XI-2	Others	0.800279
IRIS_313-9438	GJ-tmp	Others	0.579498
IRIS_313-9463	GJ-tmp	Modern	1.1199
IRIS_313-9491	GJ-trp	Modern	2.74101
IRIS_313-9698	GJ-tmp	Landrace	1.05479
IRIS_313-9782	GJ-tmp	Modern	0.513447
IRIS_313-9789	GJ-trp	Others	1.44444
IRIS_313-9884	GJ-tmp	Others	1.33675
IRIS_313-9922	XI-1B	Modern	1.73163
IRIS_313-9937	GJ-tmp	Others	1.88155
IRIS_313-9940	XI-1B	Others	1.05054
IRIS_313-9970	XI-2	Landrace	1.3977
IRIS_313-9974	GJ-tmp	Landrace	1.34527
