# Supplementary material for: Identification of Advantaged Genes for Low-Nitrogen-Tolerance-Related Traits in Rice Using a Genome-Wide Association Study
Source: Int J Mol Sci. 2025 Jun 16;26(12):5749. doi: 10.3390/ijms26125749 (PMC12193684; doi:10.3390/ijms26125749)
Supplement: Supplementary file 1 [file ijms-26-05749-s001.zip › Table S7.xlsx]

## Sheet: Table S1
Table S7: Phenotypic data of MAGIC populations.
<Traits>	RGY_15	RSSR_15	RTGW_15	RBM_15	RHI_15	REPN_15	RTGN_15	RGY_16	RSSR_16	RTGW_16	RBM_16	RHI_16	REPN_16	RTGN_16
L1466	0.947873	1.22172	1.06601	1.01509	0.933781	0.814815	1.05892	NA	NA	NA	NA	NA	NA	NA
L1467	1.16754	1.16274	1.0326	0.783654	1.48986	0.675676	1.03473	0.561936	0.887775	0.989059	0.572858	0.980935	0.482759	0.940966
L1468	0.582074	1.1045	1.01696	0.529253	1.0998	0.648649	0.786802	1.12967	0.905169	0.984763	0.982534	1.14975	1	0.722689
L1469	0.940353	1.16893	1.10348	0.711905	1.3209	0.657143	0.859232	0.820891	0.997914	1.04298	0.659722	1.2443	0.666667	0.857558
L1470	0.614851	1.05664	1.0678	0.568073	1.08234	0.615385	0.951542	1.34012	0.937383	0.921	0.925805	1.44752	0.513514	0.808458
L1473	0.680936	1.23549	1.09801	0.569391	1.1959	0.585366	1.02632	0.792089	1.14187	0.977089	0.699369	1.13258	0.514286	1.22083
L1474	0.557674	1.30871	1.12291	0.529284	1.05364	0.488889	0.862797	NA	0.891725	0.977767	NA	NA	0.782609	0.790698
L1478	0.838061	1.29417	1.0573	0.633498	1.32291	0.513514	0.957265	0.680567	1.01912	1.03975	0.684791	0.993833	0.592593	1.51084
L1479	0.558978	1.03256	1.03609	0.576146	0.970202	0.666667	0.944615	0.942108	1.01506	0.976056	0.84003	1.12152	0.558824	1.51504
L1480	1.24618	1.26973	1.26833	0.812342	1.53405	0.621622	0.560768	0.99637	1.12229	0.93601	0.844629	1.17965	0.75	2.40909
L1485	0.72104	1.18474	1.07063	0.649438	1.11025	0.6	0.711864	0.986719	0.915177	1.02866	NA	NA	0.769231	1.04703
L1489	0.677813	1.1137	1.02507	0.573877	1.18111	0.736842	0.863946	0.9423	1.16098	0.900359	0.754607	1.24873	0.84	1.72269
L1493	0.660743	0.999466	0.981696	0.577237	1.14466	0.714286	1.10558	1.01835	0.861835	0.96908	0.953887	1.06757	0.733333	1.02521
L1494	0.813843	1.30887	1.04144	0.726503	1.12022	0.638889	0.524089	0.914333	0.896416	1.02408	0.887113	1.03068	0.75	1.06579
L1498	0.59185	1.07972	1.27894	0.483716	1.22355	0.4375	0.776173	0.550045	0.941044	0.959075	0.583373	0.942871	0.655172	0.980907
L1499	0.717727	1.45047	1.14188	0.504769	1.42189	0.487805	0.880546	1.12831	1.09877	1.01492	0.869792	1.29722	0.666667	1.32414
L1503	0.616663	0.978372	0.962927	0.606746	1.01635	0.777778	1.10465	NA	NA	NA	NA	NA	0.75	NA
L1504	0.794336	1.22792	0.976593	0.641656	1.23795	0.583333	0.817045	0.772846	0.962858	0.939242	0.821672	0.940577	0.730769	1.00851
L1509	0.430534	0.870418	1.02511	0.457912	0.940211	0.540541	1.03594	1.48415	0.978666	0.993577	1.09057	1.36089	0.962963	0.901587
L1510	0.780965	1.01052	1.0168	0.785898	0.993723	0.375	1.20918	NA	0.967851	1.08453	NA	NA	0.548387	1.49398
L1512	0.643149	1.27761	0.78409	0.650625	0.988509	0.733333	0.936743	1.42295	0.853935	1.00424	1.27241	1.11831	0.677419	1.13483
L1514	0.783463	1.3391	1.00624	0.69694	1.12415	0.69697	0.66875	0.998114	1.01161	1.03792	0.91693	1.08854	0.605263	0.785603
L1515	0.734853	0.893569	1.20802	0.700091	1.04965	0.862069	0.801439	0.873543	1.24017	0.957513	0.862053	1.01333	0.727273	0.724426
L1516	NA	1.23311	1.05247	NA	NA	0.522727	0.899281	0.548548	0.88318	1.03392	0.576728	0.951139	1.8	0.869159
L1517	0.751284	1.0372	0.985473	0.619038	1.21363	0.648649	0.749599	0.653331	0.798164	1.08879	0.666607	0.980084	0.560976	0.719298
L1524	0.831529	0.929107	0.995449	0.819664	1.01448	0.583333	0.87961	0.862433	0.889772	0.955644	0.77859	1.10768	0.666667	0.634146
L1529	NA	NA	NA	NA	NA	NA	NA	1.69959	0.94764	0.995082	1.22797	1.38406	0.925926	0.899777
L1530	0.544768	0.998172	1.01864	0.520377	1.04687	0.479167	0.858713	0.946307	0.977381	0.840533	0.899371	1.05219	0.740741	0.841365
L1534	0.607546	1.12998	0.984477	0.530079	1.14614	0.4	0.948071	0.43696	0.972962	1.0247	0.640412	0.68231	0.769231	0.597682
L1535	0.757159	1.05778	1.04503	0.750882	1.00836	0.594595	0.897695	1.02289	0.827042	0.992623	1.06746	0.958244	0.652174	0.990025
L1537	0.697212	0.968035	1.00021	0.681668	1.0228	0.833333	1.0859	1.04842	0.888679	1.05245	1.06492	0.984502	0.689655	2.12977
L1538	0.54387	0.973775	0.928517	0.607093	0.895861	0.766667	0.952632	1.25645	0.839608	1.29909	0.998823	1.25793	0.9	2.435
L1539	0.626236	0.970092	0.976586	0.548286	1.14217	0.68	1.05049	0.807741	1.13203	0.994275	0.928952	0.869519	0.545455	1.47146
L1540	0.625961	0.929753	0.964682	0.60746	1.03046	0.684211	0.874372	0.792396	0.949562	0.991013	0.762069	1.0398	0.787879	0.868966
L1542	0.806018	1.10852	0.989926	0.774381	1.04085	0.807692	0.843338	0.701527	1.17897	1.08496	0.819025	0.856539	0.466667	1.90845
L1543	0.628304	0.929777	0.999354	0.580051	1.08319	0.522727	1.02431	0.975225	1.19951	1.06447	0.818441	1.19156	0.666667	1.3125
L1544	0.74575	1.03069	0.95453	0.725677	1.02766	0.702703	0.846705	0.87138	0.986627	1.02626	0.72623	1.19987	0.68	0.796154
L1547	1.83445	1.02861	1.00343	1.48646	1.2341	1.26087	1.1481	0.965207	0.851503	1.04441	0.885315	1.09024	0.894737	1.052
L1549	0.943559	1.04376	0.810432	1.29581	0.728162	1.38889	1.31494	1.02323	1.27435	0.867693	0.937073	1.09194	0.545455	1.81949
L1550	1.27534	0.861593	1.08327	1.23389	1.0336	1.15789	1.25039	0.906812	0.900233	1.01387	0.789542	1.14853	0.758621	1.04691
L1552	0.692748	1.07637	0.910419	0.877859	0.789134	0.75	1.17241	1.27982	0.75442	0.984662	1.0973	1.16634	0.84	2.15918
L1553	NA	NA	NA	NA	NA	NA	NA	0.998418	1.17767	1.03216	0.997737	1.00068	0.8	1.29801
L1555	NA	NA	NA	NA	NA	NA	NA	0.986319	0.961167	0.990891	0.929477	1.06116	0.785714	1.17011
L1556	1.95822	0.996338	0.979838	1.56835	1.24859	1.12766	1.09801	NA	NA	NA	NA	NA	0.892857	NA
L1558	NA	NA	NA	NA	NA	NA	NA	NA	NA	NA	NA	NA	0.666667	NA
L1560	NA	NA	NA	NA	NA	0.916667	NA	0.838879	1.00998	0.961059	0.770671	1.0885	0.846154	1.45358
L1562	0.436196	0.9572	1.07712	0.446404	0.977135	0.485714	0.911894	1.03411	0.942529	0.972441	0.909341	1.13721	0.302326	1
L1563	0.424993	0.946489	0.993049	0.461961	0.919978	0.545455	0.81583	1.07863	1.23604	0.967871	0.968239	1.11401	0.967742	1.48758
L1565	NA	0.900717	0.93493	NA	NA	0.75	0.75089	0.859829	1.05541	0.98876	0.787831	1.09139	0.529412	1.00195
L1567	0.655977	1.2263	0.924984	0.623663	1.05181	0.594595	1.10108	1.0274	1.00266	0.989261	0.887003	1.15828	0.806452	1.51908
L1568	0.525725	1.02005	0.954028	0.529576	0.99273	0.583333	0.921429	0.852532	0.927261	0.947857	0.858633	0.992894	0.451613	1.23933
L1570	0.721149	1.17182	1.00545	0.607139	1.18778	0.541667	1.05708	0.931098	1.06806	0.952248	0.726223	1.28211	0.724138	1.12941
L1572	0.639416	1.02992	0.920604	0.663793	0.963276	0.702128	1.05172	0.953362	0.681155	0.905434	0.976409	0.976396	0.913043	1.46366
L1574	NA	NA	NA	NA	NA	NA	NA	1.83077	1.07087	1.06952	1.17584	1.55699	0.863636	1.07018
L1575	NA	NA	NA	NA	NA	NA	NA	0.814454	1.10739	1.04637	0.715914	1.13764	0.633333	0.95599
L1577	0.872052	1.17236	0.928952	0.771391	1.13049	0.791667	0.777778	1.29164	0.930248	0.93851	0.995589	1.29736	0.612903	1.73397
L1578	1.59892	1.12137	1.06017	1.28071	1.24846	0.969697	1.64188	0.769236	0.967994	1.02779	0.593398	1.29632	0.607143	1.1409
L1580	NA	NA	NA	NA	NA	NA	NA	NA	NA	NA	NA	NA	0.888889	NA
L1583	NA	NA	NA	NA	NA	NA	NA	1.36206	0.888787	1.07057	1.03515	1.3158	0.72	0.741379
L1585	0.302205	0.859566	1.04514	0.604295	0.500096	0.933333	1.19678	NA	0.898388	1.01436	NA	NA	0.55814	0.707101
L1586	NA	NA	NA	NA	NA	0.657895	NA	0.837913	0.953929	0.884414	0.786446	1.06544	0.92	1.48601
L1587	0.542831	1.10459	0.92591	0.505568	1.07371	0.659091	0.911392	0.956876	1.06617	0.933785	0.81484	1.17431	0.913043	0.958848
L1591	0.560605	1.02724	1.02821	0.55566	1.0089	0.581395	0.783533	0.903723	1.02861	0.945597	0.813785	1.11052	0.53125	1.52941
L1594	0.649004	0.974416	1.06682	0.59328	1.09393	0.6	0.763636	1.01406	0.928651	0.991003	0.921325	1.10065	0.869565	1.32444
L1596	0.428203	0.93781	0.878606	0.381776	1.12161	0.589744	0.747198	1.07845	0.984968	0.979681	0.859957	1.25407	0.642857	1.24057
L1597	1.30124	1.01466	1.33394	1.34839	0.965033	0.771429	1.2365	1.99415	1.02471	0.98474	1.47182	1.35489	0.851852	0.87766
L1599	0.408486	0.887649	0.85252	0.429939	0.950103	0.75	0.834564	0.989066	0.994102	1.07407	0.870967	1.1356	0.791667	1.6426
L1601	0.788297	1.3205	1.03127	0.730518	1.07909	0.75	1.06759	0.699196	1.01507	0.908306	0.738211	0.94715	0.961538	0.968577
L1602	0.727824	1.33739	1.32373	0.542212	1.34232	0.553191	0.699074	1.1167	1.08294	1.20296	NA	NA	0.708333	0.839286
L1603	0.649578	1.00314	0.803367	0.675914	0.961036	0.65	1.39414	0.552193	0.968848	0.998871	0.58625	0.941907	0.571429	1.18045
L1604	0.478111	1.22568	1.27403	0.469126	1.01915	0.581818	0.711039	NA	1.01437	0.982838	NA	NA	0.84	1.13318
L1605	0.799038	1.07388	1.05566	0.835232	0.956666	0.745455	0.95423	1.50421	1.39608	0.942301	0.99956	1.50488	0.952381	1.09286
L1606	NA	NA	NA	NA	NA	0.553571	NA	1.25585	0.998387	0.991111	1.07319	1.17021	0.918919	0.92399
L1607	0.730324	0.931899	1.03968	0.684003	1.06772	0.533333	0.909091	0.923751	0.998504	1.00551	0.595683	1.55074	0.571429	0.867965
L1610	0.537809	0.836653	1.19951	0.620856	0.866238	0.689655	0.804843	0.97559	1.37506	1.00066	0.813734	1.19891	0.684211	1.27719
L1612	NA	NA	NA	NA	NA	NA	NA	NA	0.878662	0.967004	NA	NA	0.6875	1.27059
L1614	0.61473	1.10779	0.784234	0.635052	0.968	0.78	1.06522	NA	NA	NA	NA	NA	0.740741	NA
L1615	0.909959	0.9353	1.019	0.89672	1.01476	0.75	0.911429	0.482229	0.901621	1.01172	0.595105	0.810326	0.657895	0.743106
L1617	NA	1.31663	1.04698	NA	NA	0.684211	1.04933	1.79784	0.951908	0.946537	1.31496	1.36721	0.634146	1.36752
L1618	1.13458	0.91569	0.89246	0.727597	1.55935	1.15	0.772874	1.08989	1.18868	1.06637	0.773145	1.40968	0.73913	1.4359
L1620	NA	NA	NA	NA	NA	NA	NA	1.2478	1.04446	0.806598	1.06929	1.16694	1.35484	0.751908
L1621	NA	NA	NA	NA	NA	NA	NA	1.05298	1.10242	0.997823	0.8588	1.22611	0.518519	1.20821
L1624	1.22666	1.14588	1.01325	0.871355	1.40776	1.08108	0.860759	NA	NA	NA	NA	NA	0.904762	NA
L1629	1.00003	1.02828	0.909915	0.953156	1.04918	0.8	1.83794	0.790294	1.0298	1.01238	0.655804	1.20508	0.68	1.23875
L1630	0.507108	1.2121	0.927367	0.419267	1.20951	0.485714	0.897119	0.654324	1.06777	1.00677	0.536391	1.21986	0.451613	1.11981
L1631	0.484912	0.896615	0.957519	0.497908	0.973897	0.575	1.10289	0.310375	0.870342	1.09338	0.303561	1.02245	1.08	0.805442
L1634	0.533829	1.01127	0.983373	0.504951	1.05719	0.6	0.856624	0.92845	0.883008	0.946954	0.803889	1.15495	0.526316	1.30168
L1636	0.64761	1.11407	1.13016	0.565818	1.14456	0.675	0.736772	0.999341	1.32151	1.01091	0.815772	1.22502	0.826087	0.764706
L1638	0.583274	1.08799	1.20519	0.495756	1.17653	0.725	1.03401	0.486198	0.944012	0.87935	0.516101	0.94206	0.42	1.35493
L1639	0.471663	1.11228	1.01401	0.464558	1.01529	0.6	0.904048	NA	0.87815	0.970804	NA	NA	0.692308	0.962054
L1640	0.722311	0.90481	0.958216	0.738832	0.977638	0.894737	1.06442	1.46263	0.900063	0.927831	1.15855	1.26247	1	1.07294
L1641	0.523085	1.01671	1.00163	0.511649	1.02235	0.611111	1.14607	0.800728	0.911033	0.992348	0.741074	1.0805	0.96	1.23859
L1645	0.660903	1.19233	1.04348	0.651241	1.01484	0.675	1.04837	1.1211	1.00811	0.949524	0.832651	1.34642	0.774194	1.13677
L1647	0.79179	1.78916	0.885544	0.654275	1.21018	0.885714	0.557971	0.571721	1.2043	0.980244	0.542862	1.05316	0.545455	0.684146
L1648	0.669786	0.967358	1.15578	0.626055	1.06985	0.75	0.996403	0.61034	1.04235	0.996749	0.536785	1.13703	0.565217	0.871429
L1650	0.61865	0.829179	0.961204	0.742631	0.833051	0.566667	1.10123	0.631097	0.993428	0.902538	0.593002	1.06424	0.46875	0.978044
L1651	0.838861	1.15785	0.809426	0.680133	1.23338	0.578947	1.57582	1.64918	1.77263	1.00297	0.702084	2.34899	0.641026	0.973684
L1652	0.674855	0.987351	0.992028	0.543132	1.24253	0.7	1.04527	0.809057	0.903585	0.964658	0.72677	1.11322	0.607143	0.938291
L1654	0.544922	1.00915	0.87133	0.464683	1.17267	0.7	0.980243	1.06159	1.00525	1.0431	0.692299	1.53343	0.536585	1.16761
L1655	0.861358	1.19829	0.950704	0.637371	1.35142	0.6	1.27005	1.98487	1.09	1.01815	0.736537	2.69487	0.428571	1.25076
L1656	0.521079	1.01042	1.06618	0.52013	1.00183	0.575	0.836676	0.793109	1.05608	0.948763	0.705338	1.12444	0.5	0.897921
L1657	0.564529	0.963871	0.911329	0.595217	0.948443	0.566667	1.21373	0.702823	0.957926	0.986984	0.626861	1.12118	0.478261	1.2576
L1659	0.782516	1.14392	0.925054	0.71249	1.09828	0.684211	1.09075	1.0179	0.904468	1.06354	0.798861	1.27419	0.580645	0.95283
L1660	0.456714	1.02151	0.139154	0.499918	0.913576	0.9	0.986301	0.469775	0.770612	0.928212	0.436838	1.0754	0.352941	1.06867
L1661	0.703671	1.10924	1.04592	0.653299	1.0771	0.628571	0.815522	0.485645	0.961374	0.931601	0.431933	1.12435	0.6	1.08746
L1662	0.638994	0.98897	0.941998	0.574324	1.1126	0.5	0.974235	0.444025	1.05429	0.951628	0.405364	1.09537	0.8	0.763689
L1663	NA	1.15212	0.971475	NA	3.82914	0.736842	0.888679	1.02882	1.00872	0.915808	0.770371	1.33549	0.5625	1.22222
L1665	0.841897	1.0495	0.929803	0.855332	0.984292	0.7	1.05762	1.50982	0.844622	1.06473	0.72158	2.09238	0.548387	1.09434
L1668	0.922503	0.952429	0.927476	0.936053	0.985524	0.675676	0.963576	1.03144	1.16204	1.0917	0.66619	1.54826	0.533333	0.860558
L1670	0.419978	0.974376	1.02005	0.530493	0.791676	0.710526	1.07927	0.93546	1.28545	0.948238	0.561265	1.6667	0.512821	1.2193
L1672	0.683277	1.13107	0.992254	0.600046	1.13871	0.575	1.12195	0.733042	1.06344	0.989027	0.5751	1.27463	0.5	1.32095
L1673	0.645464	1.08208	1.11222	0.621344	1.03882	0.46	0.924147	0.509557	1.19106	1.05907	0.411369	1.23869	0.326531	0.904762
L1675	0.760989	0.854736	0.766366	0.690118	1.10269	0.909091	1.2877	0.641584	1.02295	1.05009	0.609858	1.05202	0.456522	1.12766
L1676	1.01833	1.33462	0.975275	0.777175	1.3103	0.64	1.29875	0.871206	1.30676	0.977083	0.634185	1.37374	0.5	0.959459
L1678	1.3071	0.913383	0.755247	1.10499	1.1829	0.833333	1.65869	0.949129	1.15723	1.00718	0.666569	1.4239	0.484848	1.05679
L1681	0.68389	0.909983	0.940038	0.571501	1.19665	0.825	1.2299	NA	NA	NA	NA	NA	0.588235	NA
L1682	1.0114	1.18133	1.2959	0.862397	1.17278	0.833333	0.807956	0.871757	1.16013	0.987109	0.619292	1.40767	0.69697	1.9447
L1683	NA	NA	NA	NA	NA	0.5	NA	1.43659	1.133	1.13401	0.685613	2.09533	0.482759	0.842647
L1685	0.714935	0.97465	1.07615	0.761435	0.938932	0.8	0.890388	0.973014	1.2504	0.963525	0.859391	1.13221	0.558824	0.980936
L1686	0.9541	0.86605	1.01445	1.39656	0.683177	0.8	1.44052	1.17226	NA	1.08256	0.854194	1.37236	0.555556	NA
L1691	0.798852	1.22141	0.969289	0.696242	1.14738	0.675	0.66706	1.20505	1.28081	1.04456	0.55638	2.16587	0.215686	0.954472
L1692	NA	1.15976	0.925978	NA	NA	0.444444	0.79668	1.31546	1.22124	1.04159	0.921944	1.42683	0.677419	1.06981
L1693	0.649058	1.10296	0.740841	0.61388	1.0573	0.714286	1.26679	1.16613	1.07651	0.947269	0.971374	1.2005	0.730769	1.89844
L1694	0.817819	1.18812	1.00198	0.682065	1.19903	0.675	0.916667	1.02428	1.16522	1.1022	0.734358	1.39479	0.730769	0.709581
L1696	0.911338	1.09992	1.02076	0.76597	1.18978	0.833333	0.891331	0.887497	1.37784	0.967669	0.60473	1.46759	0.457143	1
L1697	0.548798	1.05307	1.08922	0.54337	1.00999	0.575	0.664871	0.969288	0.863111	0.961822	0.725436	1.33614	0.615385	1.46667
L1698	0.48691	1.22749	0.890112	0.444377	1.09571	0.590909	0.797056	NA	0.926499	0.922773	NA	NA	0.641026	1.63591
L1703	0.734723	0.931014	0.890104	0.741941	0.990272	0.65	1.19581	0.847335	1.01536	0.997847	0.690058	1.22792	0.6	0.936709
L1705	0.60882	1.24844	1.15608	0.446089	1.3648	0.75	0.638158	0.804392	1.16482	0.973543	0.797883	1.00816	0.96	1.34188
L1707	1.39751	1.32335	1.31072	0.816374	1.71185	0.42	0.96921	0.503836	1.06483	1.02013	0.567048	0.888526	0.447368	0.952381
L1708	0.246015	1.1893	0.856766	0.276773	0.888868	0.409091	0.560976	0.521756	1.00933	0.951959	0.557847	0.935302	0.555556	1.28488
L1709	0.612842	1.13555	0.67613	0.52683	1.16326	0.7	1.31654	0.857197	0.763523	0.86323	0.702212	1.22071	0.6	1.25549
L1710	0.526852	0.948445	1.16536	0.46068	1.14364	0.5	0.936424	0.574809	0.921285	0.896178	0.668614	0.859702	0.571429	1.06379
L1711	0.405504	0.821771	1.0042	0.369244	1.0982	0.5	0.943894	0.557806	1.04299	0.914056	0.521424	1.06978	0.421053	0.958785
L1712	0.564819	1.45099	1.0239	0.455226	1.24075	0.5	0.833893	0.711839	1.16929	0.966052	0.572739	1.24287	0.558824	0.932735
L1713	0.450996	1.26144	0.98065	0.326743	1.38028	0.4	1	0.837876	0.978681	0.924561	0.734594	1.1406	0.59375	1.23333
L1714	0.466846	0.868467	1.07321	0.467002	0.999665	0.454545	0.752252	0.559817	1.00608	0.867249	0.521471	1.07353	0.372093	0.908316
L1716	0.473384	0.904473	1.02269	0.453418	1.04403	0.375	0.922535	NA	NA	NA	NA	NA	0.542857	NA
L1718	0.362017	0.976157	0.922245	0.361346	1.00186	0.5	0.840876	0.657197	1.00656	0.849466	0.585153	1.12312	0.485714	0.839172
L1719	0.368436	0.855915	1.00103	0.387695	0.950324	0.55814	1.16622	NA	NA	NA	NA	NA	0.517241	NA
L1720	0.873605	0.877434	1.24547	0.621143	1.40645	0.541667	0.709645	0.72253	1.25541	0.839942	0.672294	1.07472	0.472222	0.98917
L1721	0.483127	0.731516	1.13782	NA	NA	0.55	0.816514	1.1028	1.01443	1.09231	NA	NA	0.774194	1.04236
L1722	0.481561	0.927597	0.971324	0.297009	1.62137	0.4	1.2892	0.68818	0.947898	0.976954	0.698989	0.984535	0.422222	1.06364
L1726	0.734962	1.07352	0.917643	0.494473	1.48635	0.6	0.784578	0.507059	NA	0.964881	0.423943	1.19606	0.517241	NA
L1727	0.792969	1.16825	1.13114	0.635692	1.24741	0.6	1.07192	0.681882	1.02651	0.965291	0.67117	1.01596	0.535714	1.29592
L1736	0.714101	1.07785	1.08496	0.582196	1.22656	0.659091	1.06973	0.553892	1.01367	0.895651	0.490165	1.13001	0.348837	0.752705
L1741	NA	NA	NA	NA	NA	NA	NA	0.71114	0.991883	0.888086	0.65377	1.08775	0.64	1.11
L1742	1.18582	1.22276	1.1301	NA	NA	0.625	1.32517	0.898902	0.952332	1.01058	0.65124	1.38029	0.485714	1.06273
L1744	1.16877	1.11649	0.999354	0.839405	1.39237	0.848485	1.06825	0.735038	1.00619	1.03517	0.583644	1.25939	0.514286	1.19911
L1745	NA	NA	NA	NA	NA	0.484848	NA	0.671127	1.31567	1.00716	0.532268	1.26088	0.395833	1.0199
L1748	NA	NA	NA	NA	NA	0.909091	NA	0.914579	1.02934	0.958605	0.590029	1.55006	0.592593	1.37037
L1752	0.532976	1.16581	0.998129	0.490465	1.08667	0.568182	1.13761	0.726267	0.97906	0.897423	0.611393	1.18789	0.485714	0.85443
L1756	0.714739	1.19378	0.980831	0.549907	1.29975	0.345455	0.935606	0.750324	0.965198	0.869233	0.826049	0.908329	0.433333	1.28172
L1757	0.642775	1.21802	0.945477	0.507379	1.26685	0.431818	1.08719	0.552435	1.04387	0.894315	0.474379	1.16454	0.432432	0.834951
L1759	0.720057	1.12008	0.909678	0.613463	1.17376	0.575	0.99711	0.62153	1.05467	0.689488	0.607618	1.0229	0.457143	1.50294
L1762	1.0898	1.24888	1.00089	0.788912	1.3814	0.628571	0.977622	0.951198	1.11282	1.06416	0.759774	1.25195	0.538462	1.7552
L1763	0.534669	1.05393	0.838625	0.4911	1.08872	0.55	1.18492	NA	1.048	1.1337	NA	NA	NA	0.85059
L1766	1.92091	1.06754	0.962585	1.15882	1.65764	0.5	0.773743	NA	1.26276	1.10876	NA	NA	NA	1.93061
L1767	0.759137	1.15833	1.09272	0.581902	1.30458	0.457143	1.20616	0.548067	1.11951	0.821721	0.511547	1.07139	0.481481	0.723947
L1770	1.04834	1.16308	1.04792	1.12214	0.934238	0.659091	1.33745	0.959022	1.06961	0.999735	0.673309	1.42434	0.606061	1.23569
L1772	0.799375	0.946037	1.05615	0.696305	1.14802	0.771429	1.03209	1.11826	1.0238	0.940977	0.918103	1.21801	0.733333	1.21634
L1773	0.986667	1.72164	0.998856	0.795734	1.23995	0.4	1.424	1.09771	0.995424	1.12416	0.885717	1.23935	0.607143	1.18141
L1775	0.48311	1.1021	0.996805	0.465071	1.03879	0.363636	0.98358	0.588666	0.940107	0.926136	0.693913	0.848328	0.583333	1.02857
L1776	0.721546	1.08175	1.05809	0.669837	1.0772	0.6	0.652751	0.938551	0.936269	0.980174	0.697344	1.34589	0.76	0.827338
L1777	1.24445	1.43895	1.14767	0.816026	1.52501	0.611111	1.27466	1.20993	1.4056	0.979511	0.949774	1.27392	0.793103	1.45658
L1780	0.42815	1.09084	0.914885	0.364099	1.17592	0.28	0.852475	0.810046	1.14964	1.02381	0.726523	1.11496	0.758621	1.10287
L1784	0.585001	0.946873	1.00957	0.568268	1.02945	0.458333	1.18727	0.722648	1.00299	0.958897	0.676121	1.06881	0.5	1.24045
L1786	0.866845	1.10413	0.992904	0.657144	1.31911	0.514286	1.15043	0.589344	1.07146	1.03574	0.492893	1.19568	0.53125	1.24925
L1787	0.838208	1.3553	0.959956	0.673127	1.24524	0.828571	1.1241	0.767697	1.02057	0.9523	0.678663	1.13119	1.12	1.36919
L1791	0.535488	1.0491	0.968545	0.435539	1.22948	0.383333	0.97604	0.664735	1.02364	0.981516	0.659036	1.00865	0.514286	0.937833
L1792	0.584458	1.07241	1.07514	0.536419	1.08956	0.511111	0.801408	0.697628	1.06679	0.96961	0.636137	1.09666	0.527778	0.867308
L1793	1.25424	1.0137	1.00074	0.721273	1.73892	0.511628	0.91944	0.900758	1.02766	1.04079	0.759393	1.18616	0.5625	1.01337
L1797	0.698409	1.09189	1.0531	0.597007	1.16985	0.365385	1.11953	0.778825	1.37748	1.03482	0.788148	0.988171	0.5625	1.43585
L1798	NA	1.34051	1.03426	NA	NA	0.431818	0.925606	0.653476	1.06339	1.0195	0.62282	1.04922	0.606061	1.42438
L1803	0.568218	0.969288	1.01806	0.435216	1.3056	0.525	0.80924	0.679827	0.924542	0.908045	0.569354	1.19403	0.466667	0.895323
L1806	0.56636	1.04265	0.987271	0.502363	1.12739	0.425	1.04924	0.548486	1.03461	0.962845	0.592626	0.925519	0.517241	1.1693
L1809	2.92054	1.48983	1.22805	0.549864	5.31138	0.431818	1.23256	0.68884	1.02488	1.02031	0.55729	1.23605	0.441176	0.902439
L1810	0.671124	1.21175	0.987576	0.59531	1.12735	0.52	1.0061	0.582497	1.05509	0.921066	0.608406	0.957414	0.487805	1.16207
L1815	0.382508	1.0192	0.902495	0.387884	0.986139	0.428571	0.926316	0.756212	1.0691	0.93472	0.585638	1.29126	0.448276	0.983075
L1816	0.659529	1.29132	0.711078	0.528529	1.24786	0.485714	1.40909	0.665455	1.12978	0.916606	0.53808	1.23672	0.764706	1.09382
L1817	0.946489	1.17211	0.951616	0.637735	1.48414	0.522727	1.33839	0.905153	0.99817	0.973454	0.715282	1.26545	0.595238	1.18221
L1820	0.82393	1.20621	0.947986	0.63789	1.29165	0.552632	0.889952	0.578114	0.961622	0.934099	0.535748	1.07908	0.487179	0.969646
L1824	0.923438	1.53937	0.991433	0.667418	1.3836	0.35	1.10914	0.687989	0.974221	0.947593	0.591281	1.16356	0.56	1.09505
L1826	0.417842	0.954014	0.889382	0.411689	1.01495	0.447368	0.990253	0.659255	1.0309	1.02619	0.680435	0.968872	1	0.643705
L1827	0.654699	0.762382	1.81112	0.49685	1.3177	0.425	0.524408	0.904538	0.946277	0.971446	0.687343	1.31599	0.583333	0.844948
L1829	0.794875	1.25745	0.882474	0.569733	1.39517	0.7	1.02606	0.772388	1.13202	1.06686	0.738425	1.04599	0.607143	0.772152
L1831	0.826497	1.44264	1.34896	0.497946	1.65981	0.5	0.888683	0.974895	0.957206	1.04317	0.663346	1.46966	0.533333	1.15285
L1832	1.24756	1.20758	1.08673	0.711566	1.75326	0.542857	1.14094	0.777447	1.36217	0.976279	0.673252	1.15476	0.583333	1.91367
L1836	0.575737	1.07469	0.930726	0.579786	0.993016	0.535714	1.02125	0.707213	0.992803	0.898877	0.697266	1.01427	0.888889	1.11067
L1837	0.537327	0.970823	1.14382	0.458622	1.17161	0.410256	0.742029	0.869913	1.21659	0.915064	0.997678	0.871937	0.727273	0.82438
L1839	0.658239	1.02919	0.867948	0.577342	1.14012	0.575	0.857326	0.726631	0.968245	0.945244	0.64505	1.12647	0.578947	1.15888
L1842	0.778255	1.0733	0.929894	0.520505	1.49519	0.477273	1.19629	0.695439	0.987339	0.910896	0.630946	1.10222	0.555556	1.3835
L1845	0.791132	1.07953	1.02245	0.707729	1.11785	0.789474	1.22538	0.762256	1.08056	1.23709	0.709151	1.07489	0.941176	1.15584
L1848	0.613769	1.19122	1.02851	0.525911	1.16706	0.659091	0.998084	0.675876	0.926841	1.06643	0.518794	1.30278	0.515152	1.3
L1851	NA	NA	NA	NA	NA	0.619048	NA	0.78285	0.966748	1.05529	0.962376	0.813456	0.617647	1.16908
L1852	0.984045	1.34516	1.01551	NA	NA	0.55814	1.21192	0.676178	0.906449	0.954515	0.655115	1.03215	0.578947	1.12864
L1855	0.865237	1.11783	1.01316	0.672269	1.28704	0.605263	1.06081	0.574391	0.986984	1.05197	0.546789	1.05048	0.516129	0.952569
L1857	1.09004	1.08302	1.11682	0.674084	1.61706	0.590909	1.08861	0.611277	0.931195	0.904536	0.567042	1.07801	0.45	1.50103
L1860	NA	NA	NA	NA	NA	NA	NA	NA	NA	NA	NA	NA	0.433962	NA
L1864	NA	NA	NA	NA	NA	0.55	NA	0.608266	0.923386	0.989697	0.493283	1.2331	0.777778	0.94686
L1867	1.18886	1.38477	0.927499	0.660317	1.80045	0.529412	1.3187	1.74469	0.926694	0.918626	0.929764	1.87648	0.73913	0.931122
L1870	0.65271	0.912224	1.01869	0.605523	1.07793	0.581395	1.543	0.732764	0.850589	1.04943	0.661797	1.10723	0.75	1.13176
L1871	0.597144	1.36666	0.929523	0.496201	1.20343	0.448276	1.23511	NA	NA	NA	NA	NA	0.472222	NA
L1872	2.822	1.15604	0.671678	1.03765	2.7196	0.538462	1.45024	0.865359	0.957116	1.0165	0.888138	0.974352	1	0.808824
L1874	0.496704	0.891959	1.15804	0.48479	1.02458	0.472727	0.805317	0.701676	0.836285	0.975537	0.655583	1.07031	0.617647	0.973988
L1876	0.724363	1.0508	1.02458	0.667123	1.0858	0.489796	1.06757	0.981931	1.08384	0.965289	0.846121	1.16051	0.846154	0.860645
L1877	0.500226	0.999935	0.998039	0.489909	1.02106	0.388889	1.15668	0.722615	1.10888	1.0852	0.586703	1.23165	0.580645	1.58958
L1878	0.515153	1.0731	0.952695	0.437862	1.17652	0.347826	1.02548	0.698911	1.02156	0.970216	0.572598	1.2206	0.583333	1.18415
L1880	1.01439	1.72353	1.01028	0.587145	1.72767	0.357143	1.03249	0.758977	1.00218	0.89227	0.584452	1.29861	0.666667	1.00698
L1881	0.770351	1.37149	1.07726	0.617549	1.24743	0.392857	1.2556	0.885917	0.988741	0.931484	0.669545	1.32316	0.5	1.30584
L1882	0.635354	1.33828	1.0349	0.469803	1.35238	0.351852	1.16535	0.832517	0.852696	0.962896	0.768904	1.08273	0.62963	1.36591
L1884	0.889738	1.16902	0.959693	0.728054	1.22208	0.471698	1.42486	0.497475	1.02296	0.949418	0.472826	1.05213	0.40678	0.853333
L1888	1.32044	1.19224	1.11904	1.02083	1.29349	0.75	1.16743	0.683006	0.961208	0.941198	0.571611	1.19488	0.590909	1.19321
L1889	0.909024	1.25222	1.00798	0.620901	1.46404	0.293103	0.98641	0.896179	1.1277	0.861352	0.660251	1.35733	0.612903	1.31503
L1891	NA	1.12638	1.05423	NA	NA	0.733333	0.945666	0.922437	1.2917	1.00714	0.706271	1.30607	0.583333	1.04521
L1892	NA	NA	NA	NA	NA	NA	NA	1.51984	1.15708	0.936187	0.912857	1.66493	0.814815	1.56711
L1894	0.710582	1.05535	1.04825	0.606022	1.17254	0.418605	1.1139	NA	NA	NA	NA	NA	0.83871	NA
L1895	0.470558	0.964666	1.08207	0.455874	1.03221	0.583333	0.723157	0.791522	1.44797	0.953061	0.674884	1.17283	0.454545	1.85161
L1904	0.498875	1.12103	1.10958	0.408703	1.22063	0.339286	0.7911	0.980558	1.1474	1.01923	0.746367	1.31377	0.677419	1.09736
L1905	0.815106	1.06031	0.873022	0.509437	1.60001	0.439024	1.04898	1.1068	1.19682	0.966218	0.723537	1.52971	0.358974	1.59163
L1906	0.484298	1.12548	1.02399	0.39682	1.22045	0.575	0.6997	0.79461	1.06104	1.00022	0.610994	1.30052	0.5	1.2351
L1912	0.741302	0.979688	1.60516	0.511486	1.44931	0.339286	0.806452	0.837793	1.21173	0.979495	0.702254	1.19301	0.387755	1.05978
L1914	0.896081	1.16043	0.922928	0.71192	1.25868	1.66667	1.49886	0.780497	1.08092	1.05035	0.598549	1.30398	0.62069	1.20957
L1921	0.879088	1.16592	0.922017	0.582792	1.50841	1.25	0.995316	0.954272	1.03749	0.978918	0.5532	1.725	0.425	1.39738
L1927	0.411874	0.993403	0.958307	NA	NA	1.57895	0.797468	0.564295	0.879574	1.03422	0.541258	1.04256	0.4	0.917339
L1928	1.06505	1.05088	0.953361	NA	NA	0.613636	0.950119	0.629922	1.07664	0.995294	0.469747	1.34098	0.542857	0.878543
L1931	0.576449	1.03703	1.00329	0.432137	1.33395	0.555556	0.897297	0.760458	1.01701	1.0815	0.574875	1.32282	0.542857	0.853093
L1932	1.22063	1.48246	0.927377	0.804626	1.51701	0.6	1.44764	0.570898	1.05502	1.02217	0.503339	1.13422	0.894737	1.42177
L1935	0.653337	1.01172	0.913697	0.511643	1.27694	0.625	1.26829	0.943959	0.971055	0.970374	0.678118	1.39203	0.575758	1.59375
L1940	1.25023	1.40557	0.966956	NA	NA	0.684211	1.23579	0.798443	1.25956	1.0204	0.574912	1.38881	0.470588	0.692053
L1941	0.599566	1.08957	1.01977	0.587113	1.02121	0.510638	1.14914	0.807374	1.00967	1.03727	0.63373	1.274	0.457143	1.13311
L1944	0.618592	0.96043	0.949343	0.652023	0.948728	0.636364	0.938053	0.739568	1.05343	0.967351	0.622854	1.18739	0.594595	1.22449
L1946	0.694659	1.07559	0.91998	0.531556	1.30684	0.571429	0.871363	0.780758	1.09729	1.06142	0.606244	1.28786	0.382979	1.12195
L1948	0.82239	1.11483	0.983608	0.590362	1.39303	0.675676	1.24618	1.0314	0.898612	0.954337	0.835843	1.23397	0.615385	2.14729
L1953	0.626211	1.23654	0.841662	0.46634	1.34282	0.352941	1.38953	1.19581	0.957267	1.00564	0.967921	1.23544	0.513514	1.12446
L1958	0.432639	0.857066	0.983629	0.410463	1.05403	0.423077	0.945607	0.712265	0.877163	0.955488	0.65981	1.0795	0.588235	2.62577
L1959	0.900678	1.3037	1.00017	0.662778	1.35894	0.552632	1.06856	1.01808	1.04417	0.987525	0.767593	1.32632	0.53125	1.61656
L1961	NA	0.86469	1.08352	NA	NA	0.675676	1.12258	NA	1.24003	0.966386	NA	NA	0.5	1.36623
L1962	0.801632	1.3525	1.11621	0.679604	1.17956	0.725	0.584343	1.28143	1.35061	0.990622	0.829065	1.54564	0.472222	1.12974
L1965	1.49611	1.23265	1.32111	0.920685	1.625	0.666667	0.838509	0.777493	1.04485	0.94638	0.522892	1.48691	0.5	1.03364
L1966	0.841513	0.999288	0.945851	0.906499	0.928311	0.880952	0.978852	0.738236	0.966944	0.953772	0.575869	1.28195	0.538462	1.59664
L1967	NA	NA	NA	NA	NA	NA	NA	0.773354	1.01557	1.01617	0.663151	1.16618	0.75	1.03282
L1970	NA	1.33327	1.10052	NA	NA	0.574468	0.968147	0.671622	1.00559	0.705416	0.487353	1.3781	0.419355	1.61558
L1972	0.536683	1.12474	0.956224	0.525353	1.02157	0.534483	0.964191	0.509359	1.00311	1.07676	0.432551	1.17757	0.724138	1.17634
L1973	NA	NA	NA	NA	NA	0.683333	NA	0.737286	1.14953	1.00555	0.69996	1.05333	0.510204	0.931354
L1978	0.466854	0.994394	0.895678	0.499849	0.933992	0.647059	0.867514	0.784225	1.09357	0.946378	0.485251	1.61612	0.377358	1.46735
L1980	1.00754	1.1707	0.591868	0.804659	1.25214	0.385965	0.933036	1.06825	0.876096	0.889316	0.721636	1.48032	0.488372	0.919149
L1982	1.16728	1.36163	0.977835	0.886449	1.31681	0.55	1.2963	1.33928	0.972939	1.05587	0.590968	2.26625	0.375	1.02047
L1984	1.03364	1.25374	1.41553	0.58214	1.77558	0.5	1.3581	0.360847	0.866003	1.00252	0.346679	1.04087	0.4	0.865385
L1990	1.20656	1.41337	0.974008	0.806232	1.49654	0.638889	1.2466	0.768023	0.941384	1.14058	0.666834	1.15175	0.548387	0.696275
L1991	0.596619	1.41863	1.03863	0.481896	1.23807	0.681818	0.829298	0.52838	0.978864	0.979113	0.507551	1.04104	0.410256	0.872208
L1993	NA	1.68985	0.77649	NA	NA	0.756757	0.928144	0.573322	1.11973	1.01597	0.526503	1.08892	0.421053	0.940182
L1994	0.617238	0.914991	1.05811	0.592138	1.04239	0.75	0.982786	NA	NA	NA	NA	NA	0.6	NA
L1995	0.918649	1.00021	0.878401	0.454225	2.02245	0.37931	1.02459	0.890053	1.09082	0.851643	0.674233	1.3201	0.617647	1.20181
L1997	0.94545	0.986464	0.976469	0.896416	1.0547	1.10714	1.065	NA	0.910941	0.962669	NA	NA	0.730769	1.63258
L1999	0.593432	1.2856	0.916445	0.507758	1.16873	0.5	1.1016	0.353407	1.11473	0.898411	0.377921	0.935135	0.419355	1.17221
L2000	0.692016	1.17312	0.943207	0.57619	1.20102	1.07692	0.797753	1.20609	0.959892	0.938484	0.783915	1.53855	0.6875	1.3829
L2001	0.49961	0.922518	0.747429	0.578905	0.863026	0.490909	1.1039	1.20858	3.08957	1.00641	0.89263	1.35396	0.586207	1.45168
L2002	NA	0.680169	0.979894	NA	NA	1	0.895079	1.45452	1.50295	0.988946	0.727877	1.9983	0.636364	0.970642
L2003	0.773969	1.06141	1.05324	0.638718	1.21175	0.589744	0.948665	NA	1.10718	1.00595	NA	NA	0.517241	0.74105
L2006	0.883506	1.30758	1.01793	0.546876	1.61555	0.627907	0.951895	0.960426	1.26449	0.97076	0.561409	1.71074	0.470588	1.05954
L2010	0.816363	1.01357	0.990159	0.676041	1.20756	0.604651	1.05405	0.734596	1.04619	0.993162	0.489423	1.50094	0.433333	1.25806
L2013	0.45906	1.2373	0.867268	0.326828	1.40459	0.533333	0.899886	1.08329	1.30945	1.03436	0.656861	1.6492	0.608696	1.06957
L2014	0.546132	0.875976	0.714648	NA	NA	0.395833	1.16851	0.904506	1.00059	0.984018	0.765942	1.18091	0.576923	1.24926
L2015	0.58968	1.27884	1.06084	0.401622	1.46824	0.479167	0.79402	1.41625	1.06713	1.09081	0.682784	2.07423	0.46875	1.74713
L2024	0.991035	1.08261	0.974654	NA	NA	0.55814	0.790361	0.684832	0.869948	0.926448	0.624415	1.09676	0.515152	0.871795
L2026	0.612594	0.850314	1.11861	0.474254	1.2917	0.522727	1.06522	0.935611	0.965192	1.04829	0.794748	1.17724	0.526316	1.01439
L2028	0.977093	0.882089	1.52344	0.94578	1.03311	0.861111	0.870866	0.574156	0.70762	0.962528	0.542424	1.0585	0.428571	1.03609
L2029	0.373345	1.01192	0.784501	0.3172	1.177	0.444444	0.888634	0.867035	0.847995	0.958569	0.74471	1.16426	0.428571	1.00236
L2030	0.545466	1.56673	1.00529	0.477578	1.14215	0.590909	0.459296	0.634519	0.975411	0.945089	0.541035	1.17279	0.695652	1.07447
L2032	0.828257	0.999806	1.20121	0.516511	1.60356	0.344828	1.04318	1.59957	1.40299	1.11653	1.06816	1.4975	0.608696	1.13178
L2037	0.541009	0.882532	0.614927	0.481337	1.12397	0.52	1.29301	0.67678	0.99106	0.912973	0.565041	1.19776	0.408163	1.15686
L2039	1.00583	1.63176	0.975031	0.550379	1.82752	0.42	0.93538	0.915539	1.00929	1.04479	0.71262	1.28475	0.566667	1.14392
L2040	0.66478	1.14574	1.13675	0.479915	1.3852	0.403846	0.922388	0.807671	1.59487	0.945076	0.622491	1.29748	0.380282	1.03868
L2048	NA	0.823529	0.930815	NA	NA	0.413043	0.914286	1.44026	1.33235	1.01038	0.689064	2.09017	0.558824	1.35903
L2050	0.883037	1.02812	1.00455	0.709823	1.24402	0.48	1.1493	0.763395	1.50083	1.20552	0.624656	1.2221	0.444444	1.96429
L2053	0.621649	1.02714	0.941639	0.544196	1.14233	0.585366	1.08333	0.913223	0.954705	0.973819	0.553914	1.64867	0.428571	2.19289
L2054	0.480663	1.52542	1.01342	0.409998	1.17235	0.313725	0.675477	0.919019	1.40143	0.910224	0.734164	1.25179	0.5625	1.40116
L2056	0.978079	1.91421	1.00963	0.568965	1.71905	0.446429	1.06399	1.58326	1.22658	1.15944	1.08366	1.46104	0.862069	0.763485
L2058	0.824808	1.21817	1.55581	0.617023	1.33675	0.604651	0.650391	2.90923	1.02707	1.00017	NA	NA	0.791667	1.39286
L2059	1.24568	0.732231	0.839924	1.07025	1.16391	0.902439	1.63713	1.81789	2.37342	0.970254	NA	NA	0.62069	1.00691
L1465	0.678227	1.19201	0.965257	0.814834	0.832349	0.711111	1.06425	0.621891	1.01889	0.997407	0.63738	0.975698	0.666667	0.910112
L1482	1.61338	1.40806	1.22327	1.19267	1.35275	1.43333	0.960762	1.07056	1.49356	0.990941	0.64047	1.67152	0.555556	1.73196
L1483	0.883273	1.01432	0.90214	0.820155	1.07696	0.897436	1.05075	0.813393	0.992057	0.940223	0.664048	1.2249	0.5	1.33762
L1486	1.32923	0.995757	1.03906	0.872663	1.52319	0.608696	1.61576	1.9271	1.22073	1.07451	1.19762	1.60911	0.685714	1.32558
L1495	0.670472	1.19299	0.886138	0.530547	1.26374	0.775	0.983523	0.592159	0.938758	0.950519	0.581655	1.01806	0.575758	0.935652
L1500	1.28718	1.52637	1.04516	0.670805	1.91887	0.666667	1.36006	1.36544	1.14337	1.07172	0.772951	1.76653	0.740741	1.48727
L1501	0.629257	1.09416	1.05152	0.432584	1.45465	0.545455	1.02062	0.98482	1.15308	1.0216	0.825363	1.1932	0.681818	1.70423
L1502	NA	0.958257	0.977333	NA	NA	0.674419	0.719255	0.927681	1.0457	1.06424	0.752272	1.23317	0.6875	1.44291
L1507	0.497842	0.969637	1.01171	0.448066	1.11109	0.804878	1.15106	0.838201	1.19954	1.02463	0.730272	1.14779	0.766667	2.07287
L1508	0.73637	0.980653	1.04648	0.648021	1.13634	0.625	0.908995	0.602234	0.989085	0.948398	0.55296	1.08911	0.421053	1.33538
L1518	0.442016	1.05957	0.977423	0.403819	1.09459	1.03571	0.842185	1.24043	0.826619	0.965596	1.03539	1.19803	0.666667	1.50175
L1521	0.539788	0.881396	0.962088	0.538107	1.00312	0.396226	0.940024	0.706648	1.08121	0.95948	0.680675	1.03816	0.5	1.06446
L1523	0.497543	1.07585	0.981802	0.34997	1.42167	0.609756	0.874026	0.666459	1.11238	0.948026	0.595896	1.11842	0.404762	1.07205
L1525	0.809294	1.42508	1.06245	0.516382	1.56724	0.555556	0.952854	1.04384	1.1261	1.03553	0.848751	1.22986	0.758621	1.23589
L1532	0.532966	1.04644	0.72781	0.431923	1.23394	0.452381	1.10404	0.78704	1.03239	0.977514	0.714731	1.10117	0.484848	1.71404
L1533	NA	0.926726	1.29985	NA	NA	0.44898	0.81293	0.899911	1.00746	0.989491	0.677735	1.32782	0.730769	1.70656
L1541	0.745563	0.785792	0.955831	0.636125	1.17204	0.512821	1.33941	2.29478	1.27446	0.90783	1.93721	1.18458	1	1.73373
L1548	NA	NA	NA	NA	NA	0.577778	NA	0.891383	1.05521	1.001	0.664688	1.34105	0.78125	1.01657
L1559	0.806541	1.06741	0.963989	NA	NA	0.489362	1.23558	0.695795	1.08232	1.02208	0.505376	1.37679	0.5	1.28364
L1566	0.628137	0.813026	0.999226	0.679019	0.925066	0.565217	1.01961	0.36088	0.969614	1.01497	0.500752	0.720676	0.605263	1.29623
L1569	0.732086	0.98062	0.866193	0.740102	0.989168	0.592593	0.848214	0.788541	0.961442	1.07432	NA	NA	0.525	0.787879
L1571	0.353153	1.13902	0.870034	0.362019	0.97551	0.48	0.877947	0.948834	1.24322	1.1145	0.812211	1.16821	0.617021	0.764368
L1573	0.622497	0.888911	0.965044	0.60857	1.02288	0.675	0.746269	0.745775	1.04658	1.04507	0.770072	0.96845	0.655172	0.770833
L1576	0.599441	0.956635	0.931855	0.476265	1.25863	0.628571	1.01252	NA	NA	NA	NA	NA	0.666667	NA
L1581	0.462044	0.978557	0.942469	0.501445	0.921424	0.535714	1.05222	0.878539	0.940543	1.00269	0.771546	1.13867	0.534884	0.702186
L1582	0.581177	1.01248	0.936445	0.563394	1.03156	0.613636	1.00755	0.899404	1.28107	0.990102	0.771755	1.1654	0.617647	0.980952
L1588	0.570194	0.946483	0.955018	0.557493	1.02278	0.47619	1	0.637193	1.005	0.983056	0.583201	1.09258	0.451613	1.36054
L1589	0.510069	0.907648	0.92967	0.560962	0.909276	0.534884	1.0149	0.873846	1.01018	1.02889	0.756247	1.1555	0.642857	0.923729
L1592	0.788683	0.987025	1.08731	0.753052	1.04732	0.72093	1.09826	0.668286	1.0531	0.965379	0.702523	0.951265	0.605263	2.19212
L1595	0.521399	1.89666	0.593481	0.510517	1.02131	0.58	0.962868	0.665895	1.01692	0.965478	0.60413	1.10224	0.638889	0.774074
L1598	0.578372	1.02206	0.945959	0.472691	1.22357	0.531915	0.949214	NA	1.00816	0.95764	NA	NA	0.53125	1.25641
L1600	0.57232	0.96058	0.946525	0.416217	1.37505	0.625	0.88475	1.07578	1.43869	0.999153	0.70827	1.51888	0.545455	1.64599
L1608	0.655622	1.13853	0.939641	0.434217	1.50989	0.616667	1.14938	0.974858	1.15327	0.911165	0.825303	1.18121	0.454545	1.20977
L1625	0.64441	1.20677	1.0402	0.519131	1.24132	0.555556	0.900421	0.718643	1.04493	0.683221	0.702256	1.02333	0.617647	1.1
L1628	0.489078	1.1891	0.970564	0.407501	1.20019	0.608696	1.1193	0.743331	0.994173	0.919156	0.665527	1.11691	0.566667	1.23307
L1632	NA	1.07596	1.04187	NA	NA	0.586957	0.813008	0.806803	1.04648	0.879517	0.747217	1.07974	0.666667	0.762255
L1635	NA	NA	NA	NA	NA	0.627451	NA	1.02302	1.01986	0.910822	NA	NA	0.787879	0.580093
L1642	0.758114	1.16064	1.10249	0.630449	1.2025	0.605263	0.979021	0.803595	1.07445	0.945783	0.713165	1.1268	0.342857	1.34764
L1643	0.503128	0.872785	1.11213	0.492719	1.02112	0.714286	0.841611	0.995019	0.865212	0.792472	0.857477	1.1604	0.710526	1.309
L1649	NA	1.05301	1.11136	NA	NA	0.790698	1.21136	1.19504	1.28878	1.06563	0.714731	1.67201	0.594595	0.987277
L1664	NA	NA	NA	NA	NA	0.88	NA	1.38072	1.81975	0.949792	0.938737	1.47082	0.678571	2.39044
L1666	0.707563	1.17676	1.00187	0.511487	1.38335	0.644444	0.861644	0.953395	1.10489	1.05558	0.977516	0.975325	0.45	1.30137
L1667	0.883237	0.927557	0.975309	0.728651	1.21216	1.03125	0.808576	0.560243	1.24788	0.985891	0.472063	1.1868	0.5	1.15815
L1669	0.629987	1.16735	1.03986	0.482585	1.30544	0.392857	0.940741	1.12941	1.17483	1.03162	0.805675	1.40182	0.5	0.987013
L1671	0.61446	1.02598	1.07268	0.530072	1.1592	0.55102	0.868565	1.47313	0.996958	0.820152	1.13331	1.29985	0.485714	1.50325
L1679	0.568433	0.805186	0.974686	0.683924	0.831135	0.837209	1.00772	0.513106	1.08166	0.923504	0.590001	0.869671	0.59375	0.958589
L1684	0.565151	1.02745	0.995085	0.476797	1.18531	0.641026	0.808511	0.569162	1.11352	0.935417	0.634799	0.896603	0.692308	1.08981
L1687	0.743106	1.29943	1.08103	0.599381	1.23979	0.585366	0.711885	0.780353	1.10273	1.03039	0.626615	1.24535	0.548387	1.08586
L1688	1.01529	1.23443	1.02468	0.643733	1.57718	0.489362	1.16793	0.652848	1.0683	1.01053	1.15913	0.563223	0.6	1.34343
L1689	0.73485	1.45233	0.970957	0.640636	1.14706	0.545455	0.941558	0.802279	1.1843	1.04587	0.661092	1.21357	0.535714	1.13073
L1690	0.817589	1.0601	0.980406	0.647762	1.26217	0.709677	1.04524	0.813324	1.03903	0.979652	0.725534	1.121	0.628571	1.08333
L1695	0.725108	1.16678	1.10484	0.490509	1.47828	0.488372	0.995924	0.782701	0.99043	0.975603	1.21558	0.643892	0.580645	1.18262
L1699	0.53778	1.01226	0.97029	0.506127	1.06254	0.575	1.06686	0.707707	0.944871	1.01102	0.609945	1.16028	0.448276	0.830033
L1700	1.02853	1.23837	1.17897	0.744444	1.38161	0.78125	1.03146	1.03526	1.24054	1.00628	0.890403	1.16269	0.586207	0.808554
L1701	NA	1.01508	0.97882	NA	NA	0.658537	0.82931	0.483997	0.972	0.993672	0.452994	1.06844	0.394737	0.854701
L1704	1.20756	1.23678	0.975387	0.813354	1.48467	0.902439	1.00601	0.657224	1.08729	1.02891	0.605079	1.08618	0.414634	0.938272
L1706	1.01778	1.61078	1.07915	0.669991	1.51909	0.777778	0.947939	0.691913	0.998025	0.958243	0.555551	1.24545	0.424242	0.839394
L1725	1.76347	1.9735	1.10028	0.801497	2.20021	0.673913	0.9573	1.14743	1.00388	0.977255	0.597721	1.91968	0.7	0.691011
L1728	1.59951	1.26295	1.21048	NA	NA	0.72093	1.06509	2.26132	1.14244	1.03241	0.799366	2.8289	0.461538	1.64198
L1733	0.503193	1.23847	0.796116	0.455382	1.10499	0.574468	1.09361	0.822008	0.859722	0.928807	0.612705	1.34161	0.367347	0.927492
L1737	NA	1.21059	0.941982	NA	NA	0.564103	1.03584	0.505882	0.762776	0.976804	0.462477	1.09385	0.382353	1.15702
L1743	NA	NA	NA	NA	NA	0.511111	NA	0.70798	1.07555	1.04956	0.60376	1.17262	0.416667	1.18762
L1750	0.707278	1.1088	0.900157	0.521362	1.3566	0.486486	1.34906	1.00103	1.06917	0.959222	0.587201	1.70475	0.590909	1.68642
L1754	NA	1.28672	1.07686	NA	NA	0.422222	0.759631	0.471631	0.827724	1.03622	0.52674	0.895377	0.317073	2.27045
L1758	0.392638	1.04243	1.01754	0.452468	0.867768	0.594595	0.861163	1.19329	1.10659	0.964573	1.00879	1.1829	0.6	1.0089
L1760	0.864233	1.2548	1.10125	0.913284	0.946291	0.595745	0.873926	0.996068	1.23058	0.923886	0.697624	1.4278	0.558824	1.45088
L1764	NA	NA	NA	NA	NA	NA	NA	1.81294	0.787984	0.942045	0.461233	3.93064	0.4375	0.974312
L1765	0.937793	1.34066	1.1153	NA	NA	0.697674	0.821981	0.678969	1.02714	0.949775	0.574288	1.18228	0.435897	0.815195
L1769	NA	1.15161	1.08227	NA	NA	0.675	0.730245	0.77101	0.969231	0.912266	0.615181	1.25331	0.473684	1.08571
L1771	0.679058	1.48474	1.06427	0.670565	1.01267	0.613636	0.820312	0.989361	0.867021	1.00982	0.839469	1.17856	0.655172	1.33333
L1778	1.08381	1.23418	0.839125	0.719212	1.50695	0.702703	1.12436	0.684993	0.8569	1.19812	0.647851	1.05733	0.633333	1.21415
L1788	1.19903	1.76063	0.957321	0.83586	1.43449	0.642857	1.05726	0.666012	0.829964	0.941618	0.671613	0.991661	0.606061	0.871264
L1789	0.880363	1.20716	1.00015	0.795461	1.10673	0.692308	1.21212	0.805891	1.14627	0.777991	0.778091	1.03573	0.647059	1.00633
L1795	NA	0.948258	0.935774	NA	NA	0.519231	0.9	0.999988	0.651124	1.16681	0.654347	1.52822	0.5	1.2067
L1796	1.30959	1.19483	1.11024	NA	NA	0.5	1.16975	0.96989	1.20792	0.968188	0.60746	1.59663	0.40625	1.44681
L1805	1.77534	1.30486	1.05437	0.52672	3.37056	0.423077	1.66915	1.01528	1.26679	1.13069	0.625879	1.62216	0.628571	1.28972
L1808	NA	1.33316	1.12987	NA	NA	0.54717	1.15753	0.674622	1.08121	0.962059	0.566582	1.19069	0.367347	0.997487
L1811	1.44411	1.19328	0.998465	0.736233	1.96148	0.793103	1.05952	1.04533	1.26764	0.954537	0.729806	1.43234	0.485714	1.54917
L1813	0.71012	0.950647	1.01273	NA	NA	0.657895	0.70597	0.594491	0.845806	0.804696	0.537772	1.10547	0.433333	1.44326
L1814	1.28062	1.24087	0.749507	0.993052	1.28958	0.771429	1.79583	0.74374	0.981648	0.986475	0.58221	1.27744	0.487805	1.33704
L1818	0.972985	1.20063	1.03404	0.652185	1.49188	0.512195	0.885542	0.763226	0.997604	0.708147	0.803222	0.950206	0.482759	1.4493
L1823	0.850615	1.29477	1.17567	0.582803	1.45952	0.55814	0.628856	0.46893	1.0426	0.812084	0.618959	0.757609	0.48	1.1773
L1828	NA	1.09325	1.06856	NA	NA	0.411765	0.990687	0.760935	1.05743	0.989835	0.623726	1.21998	0.363636	1.16288
L1830	0.923775	1.45847	0.878928	0.603589	1.53047	0.72973	0.899032	0.758467	1.04183	0.818986	0.745587	1.01727	0.5625	1.0994
L1834	0.8753	0.901575	0.993475	0.709526	1.23364	0.630435	1.12475	0.692614	0.878042	0.925208	0.625918	1.10656	0.592593	1.10787
L1850	0.845501	1.72328	1.00816	0.556081	1.52046	0.673077	0.742898	0.679872	1.11534	1.04306	0.560845	1.21223	0.5	0.864143
L1865	1.15224	1.30131	1.05854	0.671474	1.71599	0.583333	1.04483	0.993072	1.08212	1.06168	NA	NA	0.875	0.885533
L1868	0.916738	1.17421	1.02789	0.542055	1.69123	0.615385	1.10256	0.51367	1.1127	1.0167	0.629053	0.816575	0.515152	1.13051
L1873	1.59055	1.17136	0.967504	0.929529	1.71113	0.621622	1.45661	1.20843	0.940158	0.951986	1.15838	1.0432	0.7	0.99274
L1875	0.984144	1.36376	1.01715	0.720629	1.36567	0.514286	1.3494	0.606243	0.830481	0.975637	0.643441	0.942188	0.538462	1.00493
L1887	0.742023	1.25185	0.895715	0.675143	1.09906	0.479167	1.48571	0.651229	1.03069	0.979622	0.620081	1.05023	0.416667	0.898608
L1896	0.647687	1.16284	0.975497	0.505129	1.28222	0.808511	0.882927	0.537363	1.22546	1.02956	0.307635	1.74675	0.585366	0.750446
L1897	0.59476	1.03043	0.889747	0.512345	1.16086	0.736842	1.05698	0.740778	0.897179	0.931204	0.719515	1.02955	0.485714	1.03194
L1898	NA	0.9289	0.942758	NA	NA	0.704545	0.900524	0.494138	0.881082	0.938387	0.465008	1.06264	0.4375	1.38249
L1900	NA	NA	NA	NA	NA	NA	NA	0.666522	0.982241	0.924269	0.618976	1.07681	0.529412	1.15
L1901	0.890986	1.15029	1.04111	NA	NA	0.775	1.00168	0.51165	1.02978	0.99832	0.474017	1.07939	0.212121	1.05627
L1903	1.28504	1.21992	0.7444	0.580517	2.21361	0.567568	1.94318	0.949465	1.01993	1.08902	0.66105	1.4363	0.5	0.887671
L1910	0.857354	1.12441	1.0663	0.463227	1.85083	0.478261	1.01975	0.57295	0.889718	1	0.557517	1.02768	0.791667	1.05597
L1917	0.808725	1.09361	0.923976	0.616815	1.31113	0.818182	0.778032	0.447564	1.00036	1.00151	0.442945	1.01043	0.25641	0.959538
L1918	0.750852	1.1485	0.953502	0.564464	1.3302	0.487179	1.21944	0.70114	0.875222	1.04578	0.53816	1.30285	0.541667	1.12108
L1924	0.538182	1.38631	1.01744	0.494608	1.0881	0.475	1.26512	NA	1.02588	0.993235	NA	NA	0.571429	1.08844
L1925	0.316953	4.70054	0.934921	0.454413	0.6975	0.608696	1.13547	0.992207	0.805841	0.929277	0.677047	1.46549	0.486486	1.16338
L1933	1.00172	1.18828	0.919729	0.639787	1.56571	0.638889	0.958383	0.963989	1.04504	0.984123	0.720366	1.33819	0.62963	0.938182
L1934	NA	3.90661	1.15344	NA	NA	0.4	1.05414	0.484373	0.710392	0.971693	0.401819	1.20545	0.5625	0.605573
L1938	2.63195	1.86397	0.984892	0.382402	6.88269	0.567568	1.23393	0.928529	1.10022	0.837551	0.626883	1.48118	0.461538	1.25446
L1939	0.420599	1.21627	0.992214	0.405759	1.03657	0.56	0.804312	1.48354	0.967321	0.988469	1.15724	1.28196	0.702703	1.10736
L1951	0.667352	1.17942	0.95272	0.494306	1.35008	0.625	1.01745	0.731508	1.11326	0.866489	0.758898	0.963909	0.560976	1.55414
L1954	0.491525	1.00751	1.07807	0.433211	1.13461	0.454545	0.477749	0.7726	0.99199	1.06349	0.720002	1.07305	0.581395	0.770245
L1955	0.795388	1.10132	0.908065	0.548348	1.45052	0.5625	1.00211	1.54377	1.19959	0.954961	0.935807	1.64967	0.757576	0.969388
L1956	0.338823	1.31661	0.99309	0.34161	0.991842	0.444444	0.861055	NA	0.745092	1.20803	NA	NA	0.558824	1.0938
L1957	0.681425	1.0329	1.06185	0.490637	1.38886	0.540541	0.991342	1.08268	1.0254	0.978524	0.883195	1.22586	0.913043	1.14583
L1968	0.515546	1.05176	0.999983	0.440969	1.16912	0.558824	1.24599	0.831108	1.00449	0.975374	0.730352	1.13796	0.5	0.859903
L1969	0.474448	1.04685	0.938237	0.392082	1.21007	0.391304	1.10914	1.07116	0.975668	1.03216	0.945065	1.13342	0.583333	0.905482
L1971	0.776889	1.07918	1.0957	0.543302	1.42994	0.361702	1.24414	NA	NA	0.989833	NA	NA	0.625	NA
L1974	1.12443	1.09695	0.945913	0.801746	1.40248	0.522727	1.03548	2.17914	1.03306	1.07368	1.67303	1.30251	0.866667	0.859784
L1981	0.750946	1.38297	0.978012	0.533079	1.4087	1.15	1.12604	0.587284	0.915004	0.935553	0.598127	0.981872	0.612903	1.12325
L1986	0.815662	1.10193	0.903904	0.665048	1.22647	0.666667	0.944386	0.94231	1.0962	1.02932	0.814815	1.15647	0.6875	0.751256
L1987	0.822238	0.937916	0.94879	0.709147	1.15947	0.651163	1.18854	1.76778	1.11579	0.959866	1.15407	1.53178	0.76	1.1145
L1989	1.0359	1.26762	0.960005	0.728485	1.42199	0.571429	1.21311	0.794929	0.987698	1.0261	0.702854	1.131	0.771429	1.01899
L1996	0.695071	1.18434	0.895429	0.50838	1.36723	0.439024	0.87517	0.749571	0.976222	0.872662	0.760976	0.985013	0.645161	0.691218
L1998	0.518078	1.19665	0.962639	0.466218	1.11124	0.676471	0.71308	0.839323	1.01655	1.00266	0.725019	1.15766	0.607143	0.876957
L2011	0.72296	1.07501	0.730749	0.4618	1.56553	0.428571	1.06115	1.06813	1.0187	0.988629	0.739286	1.44481	0.866667	0.678726
L2016	0.757766	1.22354	1.34844	0.45425	1.66817	0.431818	1.15902	NA	1.15013	1.00135	NA	NA	NA	1.66584
L2017	0.779924	1.27949	1.14894	0.453414	1.72012	0.45	0.56705	0.992901	1.57241	0.929007	0.912468	1.08815	0.689655	0.885753
L2023	0.421511	1.22934	0.903843	0.382255	1.1027	0.585366	1.19004	0.824614	1.1333	1.00764	0.75362	1.0942	0.487805	0.744076
L2027	0.477391	1.07471	0.881085	0.379868	1.25673	0.531915	1.36321	NA	0.981188	0.914203	NA	NA	0.586957	1.12935
L2031	1.12959	1.82146	0.937194	0.565383	1.99792	0.444444	1.151	1.70696	1.18126	0.921423	0.955201	1.78702	0.4375	1.18471
L2035	0.611199	1.04179	0.928656	0.478954	1.27611	0.642857	0.953105	0.738131	1.07771	0.949828	0.617066	1.19619	0.666667	1.32274
L2036	0.716137	1.34701	0.664051	0.427985	1.67328	0.458333	1.21262	0.922661	1.095	1.00229	0.820095	1.12507	0.526316	1.06653
L2038	0.691365	1.27674	0.933988	0.516521	1.3385	0.456522	0.894737	3.06529	1.16242	1.15177	1.45027	2.1136	0.83871	1.09117
L2041	1.02819	1.36447	1.06165	0.513096	2.00389	0.5	0.786713	0.634002	1.19988	1.0242	0.465858	1.36093	0.357143	0.906417
L2042	0.521453	1.106	0.952813	0.424614	1.22806	0.581395	0.818045	2.23049	0.793796	1.35987	1.20958	1.84402	0.766667	1.00703
L2043	0.682107	1.13655	1.13708	0.517021	1.3193	0.578947	1.18182	0.73253	1.05075	0.992041	0.617612	1.18607	0.363636	0.956432
L2044	0.871705	1.19478	0.961202	0.546401	1.59536	0.368421	1.5057	0.882178	1.12298	1.06261	0.66247	1.33165	0.4	1.2148
L2045	NA	1.05794	0.930766	NA	NA	0.375	1.11575	0.70507	1.00138	0.907341	0.768716	0.917205	0.730769	0.963939
L2046	NA	1.31701	0.900094	NA	NA	0.365854	1.19765	1.93347	1.50548	1.01638	0.957886	2.01848	0.452381	0.807198
L2051	0.609498	1.02526	1.00485	0.544017	1.12037	0.552632	0.960924	0.852686	0.973212	0.965136	0.758421	1.12429	0.5	1.06787
L2062	0.707316	1.18744	1.22612	0.606205	1.16679	0.674419	1.07795	0.738358	1.22464	0.943991	0.705698	1.04628	0.617647	0.6625
L1471	0.459904	1.27836	0.964606	0.396422	1.16014	0.431034	0.974122	0.811692	0.913645	0.762833	0.600324	1.35209	0.6	0.872193
L1475	0.999224	1.19347	0.988736	0.518361	1.92766	0.465116	1.21774	0.983962	1.29512	1.06024	0.636736	1.54532	0.512195	0.822485
L1476	0.519947	1.03541	0.934419	0.4985	1.04302	0.519231	1.03091	0.509913	1.04718	0.920474	0.468132	1.08925	0.375	0.707865
L1484	0.510045	1.14132	0.908138	0.487886	1.04542	0.659091	1.19522	0.798314	1.18101	0.906886	0.618122	1.29152	0.483871	0.900322
L1505	0.758813	1.11709	0.936322	0.655647	1.15735	0.6875	1.4673	0.751763	0.955866	0.949511	0.5542	1.35648	0.451613	1.3048
L1506	0.758163	1.34853	0.962442	0.514864	1.47255	0.625	1.16094	0.909788	1.36259	0.949314	0.920911	0.987922	0.375	0.718519
L1522	0.488288	1.19346	0.967363	0.518499	0.941733	0.294118	1.06374	1.0786	1.19397	0.997149	0.988088	1.0916	0.421053	1.11311
L1526	0.662525	1.07402	0.957782	0.598461	1.10705	0.612245	1.15631	0.795799	0.95648	0.993293	0.522272	1.52373	0.475	0.843038
L1551	0.80238	1.03348	0.983506	0.657211	1.22089	0.693878	1.02996	0.984171	1.1862	0.902203	0.655514	1.50137	0.468085	1.43071
L1619	0.805454	1.11882	1.03339	0.654737	1.2302	0.767442	0.881579	1.5363	1.03116	0.937832	0.633673	2.42443	0.68	1.22071
L1626	0.996515	1.30045	1.01551	0.756398	1.31745	0.758621	0.932049	0.408597	1.06725	1.10384	0.395888	1.0321	0.352941	0.577128
L1627	0.974159	1.12768	0.938773	0.823531	1.1829	0.807692	1.36514	0.774639	1.32019	1.12565	0.716934	1.08049	0.714286	1.116
L1637	2.32954	1.08831	0.994221	0.966194	2.41105	0.76087	0.911958	0.793904	0.930674	0.893578	0.663254	1.19698	0.52381	1.43832
L1653	0.514108	1.01052	0.943967	0.438818	1.17158	0.470588	1.13527	1.20403	0.994548	1.01256	0.824303	1.46066	0.527778	0.995575
L1677	1.09375	1.09126	0.966792	0.925542	1.18174	0.431034	1.23471	1.12492	1.13401	0.981056	0.906876	1.24044	0.466667	1.12629
L1680	0.832981	1.0718	0.988435	0.702162	1.18631	0.583333	0.943012	0.298415	1.17463	0.979625	0.269658	1.10664	0.347826	0.66
L1724	0.672491	1.13925	0.965241	0.580198	1.15907	0.666667	1.04523	0.385511	1.00644	0.935963	0.298054	1.29343	0.315789	0.979832
L1732	1.14137	1.18996	1.1863	0.933672	1.22245	0.888889	1.12849	0.455869	1.00583	0.992802	0.515122	0.884973	0.645161	1.05251
L1740	1.03454	1.18528	1.03011	0.859685	1.2034	0.604651	1.02104	0.519289	0.993254	0.993224	0.399999	1.29823	0.545455	1.13717
L1746	0.584506	0.970441	1.10436	0.732881	0.797545	0.473684	0.959004	NA	NA	NA	NA	NA	NA	NA
L1747	0.825339	1.04104	1.08847	0.545713	1.5124	0.7	1.35912	1.19035	1.3836	1.10231	0.562022	2.11798	0.944444	0.942446
L1749	0.5766	1.02506	0.988267	0.653986	0.88167	0.78125	1.36695	0.625417	1.03524	0.952887	0.689915	0.906513	0.608696	1.70949
L1751	0.57741	1.00296	0.983671	0.555943	1.03861	0.65	0.923567	0.561364	1.07615	0.97133	0.490134	1.14533	0.568182	1.10582
L1753	0.478456	1.01125	0.939771	0.513395	0.931945	1.33333	1.20032	0.905105	1.0115	0.923339	0.647322	1.39823	0.590909	0.802139
L1761	0.480002	1.09994	1.0176	0.510846	0.939621	0.475	0.753799	0.59526	1.26738	0.964698	0.583319	1.02047	0.542857	1.57328
L1774	0.772313	1.27682	0.929322	0.829109	0.931497	1.04348	0.827417	1.22404	1.3863	1.14093	0.78415	1.56097	0.73913	0.97561
L1779	1.02554	1.1291	1.03781	0.831968	1.23267	0.628571	1.0625	0.972576	1.03291	0.978192	0.780941	1.24539	0.575758	1.12162
L1782	1.05752	1.33902	0.993427	0.672627	1.57222	0.885714	1.16546	0.77311	1.22888	1.14731	0.59189	1.30617	0.607143	1.28351
L1785	0.63521	1.1973	0.959053	0.630802	1.00699	0.6	0.951507	0.357504	1.091	0.935111	0.517741	0.690507	0.612903	1.43944
L1790	0.982835	1.27193	0.997993	0.73568	1.33596	0.633333	1.21355	0.782854	1.11513	1.05211	0.708925	1.10428	0.411765	1.29675
L1801	0.571243	1.08545	0.98411	0.590418	0.967522	0.633333	0.846575	0.67221	0.943126	0.880589	0.590014	1.13931	0.361111	1.25359
L1804	NA	1.26672	0.786679	NA	NA	0.55	1.39883	0.882846	1.16723	0.944285	0.772373	1.14303	0.5625	1.45833
L1822	0.652947	1.14633	0.937622	0.62859	1.03875	0.6	1.10772	0.515812	0.88339	0.736446	NA	NA	0.8	2.56485
L1825	NA	1.10707	0.997524	NA	NA	0.488372	0.951096	NA	NA	NA	NA	NA	0.818182	NA
L1835	0.883832	1.11579	1.08948	0.493971	1.78924	0.526316	1.32496	0.807123	1.16708	1.03172	0.556664	1.44993	0.516129	1.64629
L1838	0.700574	1.23448	1.14313	0.543785	1.28833	0.710526	0.998188	1.01718	1.20741	1.00314	0.83804	1.21377	0.575	0.870558
L1843	0.922231	1.40336	1.00452	0.594708	1.55073	0.516129	1.04722	1.03749	1.08237	1.03497	0.790283	1.31281	0.64	1.17376
L1846	1.02137	1.53502	1.01732	0.438208	2.3308	0.447368	0.904486	NA	1.11871	1.02904	NA	NA	0.514286	0.975791
L1847	0.526431	1.00818	0.967489	0.465339	1.13128	0.435897	0.968354	0.763589	0.99323	0.946655	0.755127	1.01121	0.608696	1.43065
L1853	0.906632	1.87433	1.05159	0.594784	1.5243	0.777778	0.888025	1.00857	1.40663	1.06559	0.749371	1.34589	0.571429	1.18182
L1858	1.22807	1.21853	1.03319	0.638151	1.92443	0.575	1.55307	1.00621	1.32664	1.13285	0.722894	1.39192	0.517241	0.94941
L1859	0.65912	0.948332	1.02999	0.570316	1.15571	0.37037	1.44142	NA	NA	NA	NA	NA	NA	NA
L1862	0.842803	1.16981	1.17283	NA	NA	0.634615	0.852783	1.04095	0.995279	1.02109	NA	NA	0.475	1.45361
L1863	0.697014	1.38782	0.597106	0.515599	1.35185	0.736842	1.08962	0.644435	1.03517	1.10697	0.495083	1.30167	0.463415	0.875
L1869	1.07356	0.904913	1.29488	0.68779	1.56089	0.636364	1.1027	0.658962	1.04778	0.955043	0.816068	0.807484	0.6	0.954403
L1883	0.653264	1.31276	0.956405	0.571984	1.1421	0.677419	0.700091	1.0749	0.834979	0.924365	0.749109	1.43491	0.714286	1.11028
L1911	0.323389	1.07535	0.872231	0.332754	0.971855	0.404762	1.48842	0.789249	1.01228	0.981497	0.289971	2.72182	0.65625	0.941053
L1915	0.809028	1.2472	1.13391	0.690441	1.17176	0.6	0.705966	4.30335	1.38039	1.02026	2.53278	1.69906	0.636364	1.16216
L1919	0.666394	1.51232	0.813927	0.423411	1.57387	0.605263	0.90281	0.555143	0.980686	0.900399	0.513079	1.08198	0.583333	0.988439
L1922	0.417643	1.4559	0.931995	0.448138	0.931953	0.5	0.543299	0.646807	1.14055	0.971798	0.570484	1.13379	0.62069	1.02152
L1926	0.640786	0.989137	1.00929	0.572277	1.11971	0.571429	1.16584	NA	1.03529	1.06949	NA	NA	0.833333	1.16523
L1930	0.549175	1.21161	1.01663	0.465875	1.1788	0.674419	0.653974	1.15246	1.13887	1.03635	0.78785	1.4628	0.560976	1.21607
L1936	0.589798	1.15415	0.674354	0.576035	1.02389	0.75	0.988338	1.64227	0.986615	0.977586	1.09484	1.50001	0.621622	1.15399
L1937	0.40749	0.890725	1.10518	0.404202	1.00813	0.882353	0.824324	0.948366	1.01121	0.969056	0.815045	1.16357	0.607143	1.90524
L1942	0.716321	1.31925	1.08954	0.663335	1.07988	0.775	0.879213	0.960301	1.26138	0.904137	0.773375	1.2417	0.766667	1.25
L1943	1.19381	1.2679	1.06608	0.780277	1.52998	0.529412	1.1056	1.4801	1.06579	1.056	0.945196	1.56592	0.761905	1.43014
L1947	0.627027	1.09854	1.03444	0.505855	1.23954	0.666667	1.01043	0.80733	0.928753	0.972516	0.651948	1.23834	0.769231	1.56994
L1963	0.746372	1.07486	1.0184	0.67561	1.10474	0.785714	1.17737	0.724922	1.64623	1.04567	0.855339	0.847526	0.552632	1.7292
L1964	0.955607	1.13269	0.967305	0.709379	1.3471	0.8	1.07193	1.21286	1.05048	1.05169	0.852631	1.42249	0.869565	0.951948
L1976	3.2911	2.35295	0.959182	0.607303	5.41921	0.625	1.33811	1.02565	1.07751	1.00491	0.803937	1.27579	0.735294	1.05979
L1977	1.26255	1.27469	1.01405	0.67366	1.87417	0.590909	0.83617	0.75665	1.03965	0.977637	NA	NA	0.65625	1.02664
L2004	1.44318	1.35553	1.07709	0.908925	1.58779	0.75	1.07692	0.922386	1.08312	1.00225	0.773286	1.19281	0.515152	1.15694
L2012	1.01646	1.10853	0.900872	0.721865	1.4081	0.64	1.36051	0.592835	0.960034	1.05929	0.49352	1.20124	0.526316	0.782544
L2018	0.906686	1.2526	0.951737	0.768521	1.17978	0.860465	0.981132	1.9077	1.5384	1.01232	1.39067	1.37178	0.692308	0.875494
L2019	1.08869	1.54529	1.10866	0.664624	1.63806	0.722222	1.12346	0.62008	1.00282	0.985638	NA	NA	0.551724	0.601942
L2022	0.806153	0.788472	0.993652	0.708771	1.1374	0.75	1.13692	1.15606	1.20487	0.992799	1.07572	1.07469	0.88	1.19849
L2025	NA	0.985997	1.1893	NA	NA	0.789474	1.13101	0.596737	1.12772	0.997106	0.548056	1.08882	0.46875	1.46725
L2033	0.60598	0.957222	0.847565	0.510859	1.1862	0.754717	0.935543	0.860671	1.14028	0.926504	0.798652	1.07765	0.404255	1.25749
L2034	0.73335	0.976125	0.939538	0.585883	1.2517	0.733333	0.930085	0.807453	1.10762	1.04411	0.605565	1.33339	0.7	0.898187
L2049	0.687542	1.20926	0.997915	0.597046	1.15157	0.521739	1.00718	0.854591	1.40252	0.90856	0.645226	1.32448	0.551724	0.925049
L2057	0.628741	1.12155	0.982635	0.509832	1.23323	0.657895	1.18374	1.25531	1.09354	0.967071	0.805151	1.5591	0.583333	1.46197
L1463	0.742944	1.04	0.934714	0.780662	0.951685	0.777778	0.985694	1.06102	1.04428	0.946717	0.818973	1.29554	0.666667	1.18089
L1472	1.07623	1.04143	1.01014	0.75628	1.42305	0.857143	1.20505	0.94755	1.09443	1.00841	NA	NA	0.515152	1.06295
L1477	0.705588	0.953309	0.958661	0.601277	1.17348	0.914286	1.02532	0.657493	0.971437	0.982668	0.369536	1.77924	0.666667	0.831551
L1481	0.656336	1.02377	1.00457	0.581017	1.12963	0.825	1.08304	0.609903	1.02859	0.985788	0.544854	1.11939	0.444444	0.745981
L1487	0.626682	0.914837	0.969471	0.598635	1.04685	0.75	0.910909	0.849143	0.995351	1.04533	0.65102	1.30433	0.578947	1.32168
L1488	NA	0.962897	0.899239	NA	NA	0.785714	0.826896	0.989952	0.802232	0.948149	0.677619	1.46093	0.590909	1.05141
L1491	0.676643	1.16305	1.02349	0.565401	1.19675	0.538462	1.10824	0.918759	1.03338	0.926573	0.565923	1.62347	0.5	1.28354
L1492	0.641026	1.01403	0.898731	0.556504	1.15188	0.791667	1.18197	0.8341	1.04929	1.1586	0.75494	1.10486	0.53125	0.757895
L1496	0.540548	1.14904	0.993042	0.52337	1.03282	0.775	1.03983	0.604433	0.991706	1.02851	0.544051	1.11099	0.6	0.886752
L1511	0.484327	0.978343	0.911322	0.572484	0.84601	0.525	0.801223	0.751269	1.00206	0.938279	0.730112	1.02898	0.615385	0.831622
L1519	0.961243	1.08051	0.890006	0.819526	1.17293	0.684211	0.939655	0.749754	1.18054	0.883077	0.738956	1.01461	0.551724	0.983254
L1520	0.64924	1.04733	1.0197	0.553481	1.17301	0.789474	0.947368	0.546003	1.11889	0.875967	0.503473	1.08447	0.326087	0.562986
L1527	0.621101	1.08093	0.975981	0.505463	1.22877	0.833333	0.792969	0.891498	0.907444	0.962226	0.731787	1.21825	0.4	1.36129
L1528	0.560113	1.07166	0.938156	0.463126	1.20942	0.586957	0.770764	0.731851	1.02801	0.992683	0.456459	1.60332	0.424242	0.856383
L1554	1.02182	1.02113	0.961112	0.669556	1.52612	0.65	1.30298	0.926732	1.22331	1.05773	0.647998	1.43015	0.551724	0.934236
L1561	0.606657	1.00375	1.05271	0.533978	1.13611	0.852941	0.869841	0.567854	0.945445	1.01594	0.542166	1.04738	0.705882	1.10386
L1590	0.730891	0.979014	0.892773	0.591095	1.2365	0.657143	0.937659	0.797525	1.24045	0.945153	0.726676	1.0975	0.72	1.48964
L1593	0.747025	1.15796	0.945713	0.617822	1.20913	0.916667	1.14259	0.595204	0.968815	0.933491	0.589599	1.00951	0.588235	1.34416
L1613	0.951914	1.0562	0.908022	0.765618	1.24333	0.795455	1.02754	0.7726	1.07044	0.918778	0.614578	1.25712	0.484848	0.693709
L1622	0.730778	1.14021	0.882689	0.646049	1.13115	0.861111	0.925758	0.772512	0.952114	0.931177	0.690675	1.11849	0.566667	1.02985
L1623	0.633105	1.07786	1.00468	0.46923	1.34924	0.55	1.04861	1.09122	1.11793	0.998841	0.762885	1.43039	0.642857	1.21613
L1633	0.744194	1.05719	0.899764	0.748578	0.994144	0.75	0.899713	NA	0.99723	1.05893	NA	NA	0.513514	1.05556
L1644	0.658817	1.08415	1.45052	0.594401	1.10837	0.657895	0.984	1.404	1.02926	0.909951	0.951945	1.47487	0.928571	1.56504
L1658	0.779035	1.00396	0.957596	0.635113	1.22661	0.647059	1.06629	0.557496	1.18388	0.538587	0.492968	1.1309	0.407407	1.72676
L1674	0.728755	1.14039	1.21129	NA	NA	0.771429	0.629879	0.973991	1.12518	0.924167	0.845391	1.15212	0.576923	1.02092
L1702	NA	NA	NA	NA	NA	0.6	NA	0.646502	0.990623	0.944074	0.491348	1.31577	0.517241	1.11692
L1715	0.47661	1.15873	1.00705	0.521856	0.913298	0.657895	0.861325	1.21569	1.07212	1.02813	0.987046	1.23165	0.666667	0.874439
L1717	0.395942	0.970667	0.965615	0.432471	0.915535	0.522727	0.824176	NA	NA	NA	NA	NA	0.617647	NA
L1731	0.896662	1.045	0.968547	0.729631	1.22892	0.722222	0.919192	0.920417	1.06308	1.02852	0.68572	1.34226	0.5	1.4087
L1735	0.675577	1.02375	0.950694	0.602886	1.12057	0.625	0.932024	0.923116	1.06198	1.00408	1.02797	0.898002	0.769231	1.75641
L1738	0.699995	1.03628	0.9277	0.705767	0.991822	1	1.33871	0.825814	0.941918	0.992723	0.609251	1.35546	0.463415	0.954887
L1739	0.719634	1.06289	0.966963	0.749261	0.960458	1.075	1.01124	1.10897	1.00348	0.91425	0.887474	1.24958	0.724138	1.62963
L1755	1.15516	0.990185	0.997498	1.01237	1.14105	1.05263	1.18218	0.523518	1.28201	0.741674	0.572389	0.91462	0.425	0.904232
L1768	0.859365	1.04364	1.01217	1.0558	0.813949	1.8	0.859729	0.532904	1.01703	0.899208	0.496929	1.07239	0.473684	0.943662
L1783	1.50347	1.01827	1.01463	1.26551	1.18803	1.23684	1.26204	0.635588	0.994057	0.976222	0.671008	0.947213	0.519231	1.15556
L1799	NA	1.17415	0.996159	NA	NA	1.78261	1.24755	0.911539	0.996841	0.997018	0.92386	0.986664	0.809524	0.913333
L1802	0.969813	1.13792	1.00301	0.780593	1.24241	0.583333	1.1239	0.515664	1.18154	0.980968	0.552779	0.932858	0.555556	1.14388
L1821	0.617344	0.999976	0.946059	0.561478	1.0995	0.65	0.796104	0.640826	0.991632	0.895088	0.686772	0.933099	0.59375	1.15938
L1844	0.452478	0.984515	0.98653	0.424542	1.0658	1.34783	1.01111	0.694423	1.17205	0.804742	0.595174	1.16676	0.571429	1.47205
L1849	0.710083	0.967836	0.894041	0.68527	1.03621	0.454545	1.32281	NA	NA	NA	NA	NA	0.555556	NA
L1866	0.907155	0.939547	1.14237	0.646662	1.40283	0.805556	1.3122	1.20909	1.04575	1.03689	NA	NA	0.791667	1.22359
L1886	0.53085	0.914461	1.01218	0.567369	0.935634	0.5	1.00542	0.781501	0.990604	0.921894	0.692109	1.12916	0.653846	1.09817
L1890	0.568264	0.911818	1.74285	0.49384	1.1507	0.818182	0.647475	0.883124	1.10394	1.03484	0.76513	1.15421	0.541667	1.35584
L1929	0.696918	1.18042	0.862004	0.596172	1.16899	0.571429	1.11096	0.924183	1.09309	0.946354	0.755999	1.22247	0.481481	1.35846
L1960	0.457535	1.15212	0.865559	0.418608	1.09299	0.55	0.808977	0.694421	0.959956	0.931654	0.65351	1.0626	0.448276	0.998224
L2005	0.867493	1.34611	0.948781	0.65832	1.31774	0.913043	1.15091	1.22284	0.935204	1.05162	NA	NA	0.666667	0.963265
L2007	0.547543	1.07089	1.01346	0.587349	0.932227	1.22727	0.80137	2.82354	0.960129	1.00642	1.50909	1.87103	0.708333	1.6933
L2008	0.475617	0.951722	0.998652	0.516045	0.921659	0.78125	0.710949	0.671308	0.964031	0.917389	0.508278	1.32075	0.740741	1.14023
L2021	0.642534	1.02659	0.940714	0.561942	1.14342	0.894737	0.825119	0.776881	0.948606	0.999739	0.714152	1.08784	0.809524	0.756322
L2055	0.99442	1.32512	1.12639	0.767972	1.29487	0.705882	1.01493	0.69817	1.05785	1.03167	0.839421	0.831727	0.533333	1.39457
L2061	0.664597	1.14669	1.069	0.644984	1.03041	0.882353	1.32658	NA	NA	NA	NA	NA	0.714286	NA
L1490	1.05712	1.96837	1.30823	0.806084	1.31143	0.65625	1.58696	0.707462	1.03316	1.01329	0.63032	1.12239	0.727273	0.88225
L1497	0.57565	0.935241	1.02749	0.502158	1.14635	0.733333	0.816972	0.64998	1.03779	0.943769	0.681894	0.953198	0.548387	0.8125
L1513	0.890151	1.07524	0.914622	0.688316	1.29323	1	1.21236	0.615383	1.03574	0.943282	0.613285	1.00342	0.589744	0.940594
L1531	0.703841	1.09436	1.03502	0.551465	1.27631	0.574468	0.749296	0.859081	1.00606	0.941346	0.872521	0.984596	0.785714	1.00484
L1536	0.774582	1.236	0.841395	0.603714	1.28303	1	0.791391	NA	NA	NA	NA	NA	0.52	NA
L1545	0.722412	1.06854	0.998895	0.5588	1.29279	1.09677	1.21581	0.556314	0.974416	0.953826	0.595931	0.933522	0.628571	0.859122
L1546	0.945705	1.27845	1.12524	0.791506	1.19482	1.42308	0.878195	NA	NA	NA	NA	NA	0.621622	NA
L1557	0.687003	1.04881	1.08256	0.57259	1.19982	0.692308	0.845996	0.521779	0.974919	0.864274	0.544075	0.959019	0.576923	0.959885
L1584	1.1404	1.51181	1.18826	0.767616	1.48564	0.804878	0.893916	0.920667	1.07676	0.946747	0.871168	1.05682	0.833333	1.0043
L1609	0.584477	1.11662	0.879682	0.523218	1.11708	0.75	1.1382	0.674225	0.968613	0.959076	0.611059	1.10337	0.512195	0.896104
L1723	0.613377	0.938107	1.04742	0.543735	1.12808	0.821429	0.9631	0.725453	0.922326	0.908589	0.603521	1.20203	0.6	0.846154
L1734	0.441716	0.908346	1.02585	0.466292	0.947295	0.619048	0.988196	0.527856	1.00174	0.964547	0.582035	0.906914	0.612903	0.625
L1794	0.892831	1.08119	1.09068	0.336574	2.6527	1	1.10496	0.861127	1.39335	0.96724	0.644362	1.3364	0.631579	1.06642
L1800	0.494907	1.15104	0.931786	NA	NA	0.428571	0.873563	0.741501	1.14424	0.937281	0.600242	1.23534	0.533333	1.30467
L1807	0.535899	1.29812	1.06942	0.443729	1.20772	0.5	0.927509	1.03682	1.3422	0.976167	0.785197	1.32046	0.516129	1.07214
L1833	0.393765	1.02295	0.967447	0.36519	1.07825	0.64	0.752837	0.923535	0.939995	0.964965	0.713719	1.29397	0.513514	1.10368
L1841	0.831967	1.13956	1.11861	0.63504	1.3101	0.545455	1.31081	0.811832	0.966361	0.91821	0.739144	1.09834	0.576923	1.32911
L1879	0.932544	0.912869	0.985143	0.643579	1.449	0.891892	1.34824	1.2173	0.93707	0.926112	1.11428	1.09246	0.666667	1.19573
L1908	0.584574	0.925917	0.945226	0.557622	1.04833	0.853659	1.0534	0.88456	1.0238	1.05074	0.669862	1.32051	0.888889	0.530846
L1920	0.713468	0.967512	1.03693	0.6551	1.0891	0.512195	0.922975	1.33537	1.10806	0.939094	1.10922	1.20389	0.606061	1.07183
L2020	0.814792	1.4942	1.02782	0.653043	1.24769	0.885714	1.09202	0.953759	1.09387	1.0175	0.838507	1.13745	0.483871	0.636054
